# Supplementary material for: Long noncoding RNAs are dynamically regulated during β-cell mass expansion in mouse pregnancy and control β-cell proliferation in vitro
Source: PLoS One. 2017 Aug 10;12(8):e0182371. doi: 10.1371/journal.pone.0182371 (PMC5552087; doi:10.1371/journal.pone.0182371)
Supplement: S1 Table — (XLSX) [file pone.0182371.s006.xlsx]

## Sheet: Sheet1
									Non-pregnant			Pregnant
id_ds	gene_type	symb	baseMeanA	baseMeanB	foldChange	log2FoldChange	pval	padj	SRR054659	SRR054660	SRR054661	SRR054662	SRR054663	SRR054664	coord
ENSMUSG00000070683	processed_transcript,	Lactbl1	0	161.402	Inf	Inf	5.98971e-44	6.9275e-40	0	0	0	179	248	183	chr4:136178507-136193795
AK078687			0.630598	77.0955	122.258	6.93378	9.97922e-24	3.46249e-20	0	0	2	69	128	101	chr4:136195497-136197983
AK050491			616.691	2733.33	4.43225	2.14804	4.87659e-19	1.41002e-15	540	387	581	2387	4500	3691	chr1:40294036-40300818
CUFF.9036			38.8975	204.341	5.25332	2.39323	8.57278e-16	2.28807e-12	24	25	46	188	318	279	chr16:17818517-17820675
AK080987			143.958	506.334	3.51724	1.81445	2.47238e-13	4.08497e-10	100	87	170	524	723	670	chr16:17832348-17834595
AK037876			2.63535	32.8821	12.4773	3.64124	2.0284e-09	2.1327e-06	2	3	0	28	51	48	chr10:94723863-94725894
ENSMUSG00000086905	antisense,	Gm13716	2.62924	29.2224	11.1144	3.47436	5.19552e-09	4.74392e-06	0	4	0	25	53	36	chr2:85037089-85038832
AK080367			0	19.7805	Inf	Inf	6.61814e-09	5.88794e-06	0	0	0	20	28	27	chr3:107033532-107037641
ENSMUSG00000053889	antisense,	A130066N16Rik	2.2338	30.5482	13.6754	3.77352	3.86123e-08	3.18983e-05	0	1	5	28	45	44	chr9:34725818-34765582
ENSMUSG00000091366	antisense, transcribed_processed_pseudogene,	Gm17040	0.315299	20.4596	64.8896	6.01992	4.60898e-08	3.71902e-05	0	0	1	24	32	21	chr9:107194766-107195654
ENSMUSG00000086651	lincRNA,	1300002E11Rik	25.6928	83.7067	3.25798	1.70398	2.0119e-06	0.000956261	25	14	26	90	127	100	chr16:21794405-21806196
AK050283			9.47835	42.0845	4.44007	2.15058	2.31605e-06	0.00108594	9	7	6	33	69	62	chr13:98146189-98150420
AK010563		2410021H03Rik	76.6545	184.167	2.40256	1.26457	6.65119e-06	0.00295867	70	41	84	171	280	255	chr17:69621119-69627378
ENSMUSG00000090230	antisense,	Gm16315	13.3051	51.304	3.85598	1.9471	7.02118e-06	0.00308372	10	8	15	54	67	72	chr10:80764446-80765662
AK135066			65.6695	149.97	2.28371	1.19138	2.92504e-05	0.0111527	62	36	68	129	260	194	chr13:75270070-75272305
ENSMUSG00000092678	snoRNA,	AC087117.2	60.3094	19.1666	0.317805	-1.65379	3.67599e-05	0.0134259	62	36	51	20	24	28	chr17:35087183-35088189
AK080649			5.8868	28.1556	4.78284	2.25787	8.72044e-05	0.027759	8	3	4	27	45	36	chrX:33905027-33906851
AK139474			0.331709	9.97529	30.0724	4.91037	0.000169227	0.0493418	1	0	0	8	11	19	chr13:76519947-76521070
CUFF.8301			24.2373	3.22427	0.133029	-2.91019	0.000183178	0.0529644	34	13	14	1	5	7	chr15:52161151-52161483
BC111039			0	7.70235	Inf	Inf	0.000210059	0.0597411	0	0	0	8	10	11	chr5:105752064-105775478
CUFF.8752			30.8609	8.09856	0.262422	-1.93004	0.000276364	0.0743334	26	18	33	8	13	10	chr15:101101559-101101973
AK081339			0.65731	9.32429	14.1855	3.82635	0.000292216	0.0773658	0	1	0	9	10	16	chr15:34275790-34277600
CUFF.4649			1.28791	12.5374	9.73474	3.28314	0.000299273	0.0780742	0	1	2	15	19	13	chr11:109441295-109442382
ENSMUSG00000090237	antisense,	Gm16308	0	6.98619	Inf	Inf	0.000370974	0.0939539	0	0	0	5	9	13	chr15:71640538-71644210
CUFF.9033			3.85342	19.8176	5.14286	2.36257	0.000450589	0.110147	1	2	7	17	34	26	chr16:17823658-17827374
ENSMUSG00000056032	antisense,	BC018473	32.3464	0	0	-Inf	0.000649976	0.146063	54	21	2	0	0	0	chr11:116613481-116620687
CUFF.24950			21.3455	5.44265	0.254979	-1.97155	0.000688794	0.152223	18	9	30	4	7	10	chr9:48460147-48462290
ENSMUSG00000065311	rRNA,	n-R5s156	23.0318	0	0	-Inf	0.000753887	0.164513	26	20	4	0	0	0	chr7:106646228-106646332
AK148531			6.51321	26.2571	4.03137	2.01127	0.00119039	0.22694	11	1	7	25	50	27	chr17:46021384-46025966
AK079740			0	5.94323	Inf	Inf	0.00127178	0.237242	0	0	0	8	9	5	chr6:54698442-54701914
ENSMUSG00000085613	lincRNA,	5730420D15Rik	0.962307	10.2168	10.617	3.4083	0.00139598	0.256276	1	0	2	9	20	11	chr10:94880009-94891274
ENSMUSG00000085814	lincRNA,	1810014B01Rik	19.8572	5.20322	0.262032	-1.93219	0.00156162	0.283683	25	8	20	2	9	10	chr10:86148346-86157551
CUFF.5625			0.945897	10.1776	10.7598	3.42758	0.00185097	0.320512	0	0	3	11	12	15	chr13:15611959-15613160
ENSMUSG00000086842	processed_pseudogene,	Gm15681	1.93492	12.0978	6.25235	2.6444	0.00193826	0.329666	1	1	3	11	22	14	chr8:101669286-101671989
AK020344			0.315299	7.18643	22.7924	4.51048	0.00204174	0.340972	0	0	1	7	8	12	chr7:137060837-137063783
AK080443			1.29402	10.8286	8.36823	3.06492	0.00258559	0.390053	2	0	2	10	13	18	chr5:97624605-97636983
ENSMUSG00000079505	processed_transcript,	Gm11131	13.1107	2.55369	0.194778	-2.3601	0.00283098	0.41922	19	7	7	3	0	6	chr17:35513966-35517237
AK137130			1.61962	10.1146	6.24505	2.64271	0.00362452	0.501036	1	1	2	8	14	17	chr9:34590581-34594885
ENSMUSG00000076586	IG_V_gene,	Igkv8-21	6.89834	0.217704	0.0315589	-4.98581	0.00366875	0.505137	12	3	3	0	1	0	chr6:70264889-70265446
ENSMUSG00000065006	snRNA,	U6	73.8974	1.52607	0.0206512	-5.59763	0.00372401	0.510719	100	61	2	3	0	2	chr7:13512765-13516421
CUFF.1276			6.73615	27.3171	4.0553	2.01981	0.0038399	0.522483	7	0	14	36	39	26	chr1:192811439-192822922
ENSMUSG00000086825	lincRNA,	Gm15675	6.58304	0	0	-Inf	0.00404645	0.539999	12	3	2	0	0	0	chr1:132326358-132333768
CUFF.15186			41.2191	18.4701	0.448094	-1.15813	0.00414174	0.550597	44	17	49	16	27	28	chr3:32868236-32869774
ENSMUSG00000077734	snoRNA,	Snord83b	14.4685	0.949216	0.0656058	-3.93003	0.00484287	0.615505	20	10	4	0	2	2	chr15:79908928-79909021
ENSMUSG00000070201	rRNA,	n-R5s210	10.1849	0.474608	0.0465992	-4.42355	0.00507953	0.633972	12	8	3	0	1	1	chr1:37062284-37062402
ENSMUSG00000087070	lincRNA,	Gm12505	12.4679	1.58274	0.126945	-2.97773	0.00517061	0.640731	15	9	5	1	1	4	chr4:55423315-55431714
CUFF.2738			7.44077	1.14945	0.15448	-2.69451	0.00536153	0.645934	5	4	10	2	1	1	chr11:5433571-5434203
CUFF.16226			0.962307	8.37506	8.7031	3.12153	0.00545775	0.650748	1	0	2	7	17	9	chr3:133867158-133870667
AK122566			0.331709	5.80178	17.4906	4.1285	0.00574201	0.665406	1	0	0	5	13	5	chr9:34799834-34803427
ENSMUSG00000084910	processed_transcript,	C630043F03Rik	10.0021	2.43821	0.24377	-2.03641	0.00583216	0.665653	9	3	16	4	5	0	chr4:71862382-71876386
CUFF.12992			0.995128	8.55358	8.59546	3.10357	0.00600828	0.679053	3	0	0	9	10	13	chr2:30764431-30767164
ENSMUSG00000065701	misc_RNA,	Y_RNA	48.1662	1.58274	0.03286	-4.92752	0.00614254	0.683158	86	27	6	1	1	4	chr6:47738068-47738179
CUFF.19480			10.3563	2.69299	0.260033	-1.94323	0.00632572	0.692377	13	2	15	3	3	4	chr5:143660687-143662015
CUFF.8749			19.9396	3.54634	0.177854	-2.49123	0.00719111	0.740386	17	16	12	5	5	3	chr15:101097594-101097963
CUFF.21256			33.9672	13.8002	0.40628	-1.29945	0.00751392	0.760089	44	17	26	11	31	13	chr7:5012768-5013704
ENSMUSG00000077323	snRNA,	U11	5.86009	0.812029	0.138569	-2.85132	0.0075443	0.760472	8	2	6	1	1	1	chr4:131825995-131826128
ENSMUSG00000065887	rRNA,	n-R5s185	1564.98	59.3399	0.0379174	-4.721	0.00770492	0.765053	2066	1286	109	35	131	74	chr4:53838917-53874891
CUFF.26238			0.972609	6.81193	7.00377	2.80813	0.00795394	0.777402	0	1	1	7	11	8	chrX:18722652-18723416
AK044041			0.989019	6.64877	6.72259	2.74902	0.0082102	0.782608	1	1	0	4	9	13	chr5:100159873-100182992
ENSMUSG00000065126	snoRNA,	Snord104	50.3408	4.84833	0.0963101	-3.37617	0.00859216	0.803564	71	35	12	3	7	9	chr11:106362307-106362376
CUFF.17968			558.187	361.44	0.647526	-0.62699	0.00922437	0.82454	460	288	686	338	590	463	chr4:148046582-148051257
ENSMUSG00000075998	snRNA,	U4	36.9865	1.06893	0.0289006	-5.11276	0.00932733	0.825884	58	27	0	1	1	2	chr5:115939468-115939608
CUFF.26303			0.315299	5.20322	16.5025	4.04461	0.00953386	0.839585	0	0	1	2	9	10	chrX:33902588-33903702
CUFF.14545			2.28914	11.6973	5.10991	2.3533	0.00989328	0.85773	5	0	2	9	15	21	chr2:170383353-170390361
AK035805			9.85929	1.26917	0.128728	-2.9576	0.0103194	0.86486	13	7	3	3	0	1	chr2:126495665-126497391
ENSMUSG00000076577	IG_V_gene,	Igkv8-30	7.88125	1.24744	0.158279	-2.65946	0.0111488	0.908054	11	5	3	1	3	1	chr6:70067055-70067611
AK034923			1.59291	9.56582	6.00527	2.58623	0.0113026	0.916277	1	0	4	10	19	8	chr9:68611478-68613198
CUFF.7816			0.315299	5.14867	16.3295	4.02941	0.0115477	0.93179	0	0	1	5	10	5	chr15:53288362-53290349
CUFF.17975			10.338	3.05426	0.29544	-1.75906	0.0116734	0.937723	7	5	15	7	2	1	chr4:153234380-153237095
ENSMUSG00000080615	snoRNA,	Snord99	51.3288	21.8924	0.426513	-1.22934	0.0129445	1	69	26	36	14	47	27	chr4:131864593-131865886
CUFF.17976			11.3556	3.3461	0.294664	-1.76286	0.0132441	1	13	4	14	3	6	4	chr4:153237460-153240502
CUFF.12037			41.5721	15.5006	0.37286	-1.42329	0.0137664	1	59	21	26	16	11	30	chr19:8326724-8326854
ENSMUSG00000088252	snoRNA,	Snord13	18.6761	6.53755	0.350049	-1.51437	0.0141917	1	25	11	10	9	9	6	chr8:32260336-32260439
ENSMUSG00000059078	pseudogene,	Gm10060	16.9806	5.66036	0.333343	-1.58492	0.0145125	1	21	9	13	4	8	10	chr8:19784746-19785311
ENSMUSG00000080542	snRNA,	U4atac	17.1695	0.435409	0.0253595	-5.30133	0.0154753	1	26	13	0	0	2	0	chr1:120355718-120355842
ENSMUSG00000089827	processed_transcript,	1700023H06Rik	5.23368	0.474608	0.0906833	-3.46302	0.0156795	1	5	4	3	0	1	1	chr13:81023485-81024785
CUFF.2525			16.8615	5.77581	0.342544	-1.54564	0.0159123	1	17	7	21	1	12	11	chr10:117586061-117587032
CUFF.16905			0.663419	6.11749	9.22116	3.20495	0.0160287	1	2	0	0	6	7	10	chr4:62824940-62826275
ENSMUSG00000043168	processed_transcript, unitary_pseudogene,	4930426D05Rik	14.6216	4.96804	0.339774	-1.55735	0.0176889	1	15	7	16	4	6	9	chr18:21809949-21814606
CUFF.11791			147.163	26.2222	0.178185	-2.48855	0.0193242	1	181	110	47	29	46	25	chr18:85867316-85867531
ENSMUSG00000065537	miRNA,	Mir132	7.16249	1.10813	0.154713	-2.69233	0.019365	1	4	6	6	1	0	3	chr11:74986062-74991135
AK049328			0.962307	7.05348	7.32976	2.87377	0.0195865	1	1	0	2	10	11	5	chr11:94190537-94192625
AK041364			6.20821	1.24744	0.200934	-2.31521	0.0199137	1	10	2	5	1	3	1	chr19:10615673-10617415
CUFF.17631			6.843	1.24744	0.182294	-2.45566	0.0199142	1	7	4	6	1	3	1	chr4:135416487-135416918
AK132511			0.989019	5.42304	5.48325	2.45503	0.0204067	1	1	1	0	3	12	7	chr5:29996414-29999449
ENSMUSG00000058159	processed_transcript,	T2	116.753	71.8722	0.615593	-0.69995	0.0204891	1	132	64	98	84	102	83	chr17:8503967-8520307
CUFF.20517			0.647008	5.54276	8.56675	3.09875	0.0213919	1	1	0	1	4	11	7	chr6:99877730-99879394
AK144036			0.630598	5.54064	8.78633	3.13526	0.0214776	1	0	0	2	3	9	10	chr17:73864057-73867095
AK089298			14.9903	4.73285	0.315727	-1.66325	0.0216518	1	15	9	13	4	12	3	chr2:90408809-90409598
CUFF.23329			72.1893	6.69221	0.0927036	-3.43123	0.0223094	1	105	53	8	6	12	8	chr8:3754431-3754524
ENSMUSG00000087259	processed_transcript,	2610035D17Rik	21.8005	8.21402	0.376781	-1.4082	0.0223564	1	20	13	21	5	17	11	chr11:112905203-113034391
ENSMUSG00000065145	misc_RNA,	Vault	22.3661	3.14375	0.140558	-2.83076	0.0223997	1	32	15	6	0	5	8	chr18:36961520-36961662
ENSMUSG00000093071	miRNA,	AL954710.1	367.376	246.51	0.671003	-0.57561	0.0224088	1	440	192	302	242	369	329	chr4:140256456-140279135
AK138921			0.962307	6.33306	6.58112	2.71833	0.0225263	1	1	0	2	3	15	8	chr15:101153319-101236265
CUFF.3114			5.58372	0	0	-Inf	0.0229176	1	12	1	3	0	0	0	chr11:51402779-51404027
CUFF.9074			1.95133	8.70822	4.46272	2.15792	0.0231866	1	2	1	2	4	22	10	chr16:18502899-18503373
AK082645			1.60932	8.25746	5.13104	2.35925	0.0232877	1	2	0	3	7	20	6	chr18:70763208-70767136
BC027662			19.3128	7.66315	0.396791	-1.33355	0.0233972	1	27	10	12	8	11	10	chr5:3525430-3525970
ENSMUSG00000070199	rRNA,	n-R5s211	17.1634	0.851229	0.0495957	-4.33364	0.0249404	1	24	14	0	1	0	2	chr1:46431042-46431160
AK034848			0.962307	6.5137	6.76884	2.75891	0.0251697	1	1	0	2	6	10	9	chr12:110871008-110872798
ENSMUSG00000092680	snoRNA,	AL671866.1	71.7652	10.7328	0.149554	-2.74126	0.0253755	1	100	52	14	14	4	20	chr4:116828375-116828453
CUFF.15268			0.995128	6.31347	6.34438	2.66548	0.0259852	1	3	0	0	4	11	10	chr3:56141996-56143181
AK170891			5.28902	0	0	-Inf	0.0265913	1	10	3	0	0	0	0	chr17:57212445-57213143
ENSMUSG00000064548	rRNA,	n-R5s65	6.26163	0.594325	0.0949154	-3.39721	0.0272897	1	10	4	1	1	0	1	chr12:92040059-92040175
CUFF.24153			12.197	2.01815	0.165463	-2.59542	0.0277705	1	5	5	23	1	3	4	chr8:96924541-96927474
ENSMUSG00000064791	snoRNA,	Snord14e	3590.47	2386.98	0.66481	-0.588986	0.0278615	1	4062	1866	3224	2287	3791	3075	chr9:40609067-40613283
CUFF.4454			0.945897	6.69647	7.07949	2.82365	0.0284191	1	0	0	3	10	7	7	chr12:3553409-3558122
AK140131			7.4736	1.83964	0.246152	-2.02238	0.0290589	1	7	4	8	1	1	5	chr1:100486094-100491135
CUFF.3676			28.3793	13.5825	0.478606	-1.06309	0.0290957	1	35	14	24	13	21	18	chr11:86171246-86171802
AK077367			5.21919	1.11025	0.212725	-2.23294	0.0292521	1	9	1	5	2	2	0	chr6:127097520-127098593
AK080134			8.23548	0.812029	0.0986014	-3.34225	0.0296223	1	15	4	2	1	1	1	chr19:11560599-11561555
ENSMUSG00000064945	misc_RNA,	Y_RNA	55.0649	5.71914	0.103862	-3.26726	0.0299658	1	85	38	6	3	11	9	chr6:47731623-47731724
AK155877			24.7537	2.3381	0.0944544	-3.40424	0.0300137	1	43	15	2	4	1	3	chr1:134238600-134246576
ENSMUSG00000086330	processed_transcript,	1700007J10Rik	10.8071	3.3853	0.313248	-1.67462	0.0308067	1	18	4	7	3	5	5	chr11:59539419-59546274
CUFF.23934			5.2459	1.14945	0.219114	-2.19025	0.0308687	1	9	2	3	2	1	1	chr8:84649507-84651790
AK169292			5.86428	1.14945	0.196009	-2.35101	0.0308884	1	5	4	5	2	1	1	chr7:29179334-29183290
ENSMUSG00000075779	snRNA,	U4	21.7767	0.910016	0.0417884	-4.58075	0.0309056	1	28	19	0	0	3	1	chr5:115940263-115940403
ENSMUSG00000089855	transcribed_unprocessed_pseudogene,	Gm15662	20.114	1.28664	0.0639672	-3.96652	0.0311926	1	26	17	1	1	2	2	chr10:104675190-104675348
CUFF.6762			0.630598	5.22707	8.28907	3.05121	0.0318815	1	0	0	2	5	8	7	chr14:25955835-25958959
AK050142			7.21172	0.988415	0.137057	-2.86715	0.0323181	1	7	6	3	0	1	3	chr16:43559182-43561302
CUFF.8751			20.1744	7.28015	0.360861	-1.47049	0.0330363	1	30	5	22	2	15	13	chr15:101099002-101099446
ENSMUSG00000076940	IG_V_gene,	Iglv2	10.4857	3.38742	0.323052	-1.63016	0.0333012	1	16	5	6	4	7	2	chr16:19260494-19260937
CUFF.24152			7.11937	1.70246	0.23913	-2.06413	0.0334337	1	3	5	9	2	0	4	chr8:96920463-96923768
CUFF.11770			1.29402	7.11015	5.49463	2.45802	0.0337283	1	2	0	2	8	12	7	chr18:80731124-80732807
AK135340			5.25009	0.77283	0.147203	-2.76412	0.0340772	1	6	4	2	1	2	0	chr8:8676394-8679223
CUFF.24550			1286.75	323.103	0.251099	-1.99367	0.0343835	1	1932	785	412	354	336	508	chr9:3258819-3258933
ENSMUSG00000065176	snRNA,	U12	22.7597	1.06893	0.0469661	-4.41224	0.0352326	1	27	21	0	1	1	2	chr15:82980074-82980224
CUFF.15304			152.679	29.1875	0.191169	-2.38708	0.0357945	1	213	108	35	31	40	39	chr3:61962972-61963274
CUFF.13766			10.1254	2.67126	0.263819	-1.92238	0.0359007	1	10	7	7	1	6	4	chr2:102669488-102669619
CUFF.11793			433.022	65.5752	0.151436	-2.72322	0.0364639	1	667	291	65	59	54	132	chr18:85867615-85867683
ENSMUSG00000053666	lincRNA,	Gm9917	7.42017	2.59712	0.350009	-1.51454	0.0373321	1	7	2	12	5	3	1	chr9:107461141-107470743
CUFF.6599			394.737	106.627	0.270122	-1.88832	0.0381806	1	512	275	140	92	169	151	chr14:20110658-20110723
CUFF.6214			1.93492	8.02443	4.14717	2.05213	0.0384682	1	1	1	3	12	10	7	chr13:81805019-81807959
ENSMUSG00000076576	IG_V_gene,	Igkv6-32	18.0433	3.56593	0.197632	-2.33911	0.0388344	1	33	6	10	4	9	1	chr6:70024018-70024578
CUFF.2160			30.1589	9.43763	0.31293	-1.67609	0.039231	1	49	13	17	5	12	20	chr10:82418002-82418191
AK051697			0.647008	5.00724	7.73907	2.95216	0.0393121	1	1	0	1	4	5	10	chr3:129729556-129732360
CUFF.14320			24.7061	10.6152	0.429658	-1.21874	0.0398653	1	16	18	24	12	16	12	chr2:105498433-105504430
AK038155			11.8415	0.77283	0.0652645	-3.93756	0.0399706	1	12	11	2	1	2	0	chr1:140058397-140061960
ENSMUSG00000074876	lincRNA,	Spata5l1	24.106	11.4251	0.473951	-1.07719	0.0401001	1	26	13	22	12	15	16	chr2:122456361-122458440
CUFF.2461			56.1681	16.0557	0.285851	-1.80666	0.0402654	1	77	37	20	15	21	25	chr10:104675375-104675603
CUFF.4181			6286.89	1738.53	0.276533	-1.85448	0.0410268	1	8072	4454	2162	1856	1969	2661	chr11:108872948-108873416
CUFF.19479			14.1811	5.34252	0.376735	-1.40838	0.0414596	1	9	6	23	2	12	8	chr5:143662940-143664545
ENSMUSG00000076665	IG_V_gene,	Gm16842	8.84356	2.57327	0.290977	-1.78102	0.0417104	1	12	5	5	2	4	4	chr12:115391395-115391855
CUFF.19478			5.20697	1.06893	0.205289	-2.28427	0.0438193	1	5	3	5	1	1	2	chr5:143662195-143662800
AK161137			6.84492	1.74378	0.254755	-1.97282	0.0440515	1	12	1	7	3	1	2	chr1:182736222-182736906
ENSMUSG00000092837	misc_RNA,	AC027184.1	37.5392	5.24242	0.139652	-2.8401	0.0441351	1	50	29	6	2	8	11	chr14:51427124-51427442
BC037525			19.3572	9.64848	0.498445	-1.00449	0.0442889	1	17	6	31	14	12	9	chr11:50023224-50023939
CUFF.8303			18.0619	5.32508	0.294823	-1.76208	0.0449794	1	26	11	7	6	1	12	chr15:79742676-79743721
CUFF.25928			781.918	207.381	0.265221	-1.91473	0.046123	1	1221	453	251	186	256	346	chr9:110183750-110183869
ENSMUSG00000064825	rRNA,	n-R5s195	12.8286	0	0	-Inf	0.0463121	1	8	15	1	0	0	0	chr3:39534886-39535004
ENSMUSG00000076515	IG_V_gene,	Igkv9-120	20.0541	3.78151	0.188565	-2.40686	0.0484114	1	37	8	8	3	8	4	chr6:67999977-68000450
ENSMUSG00000059461	transcribed_processed_pseudogene,	Gm7331	7.87095	2.07694	0.263874	-1.92208	0.048621	1	12	4	4	0	6	3	chrX:159004765-159005242
CUFF.12506			1.27761	6.55502	5.13071	2.35916	0.0489334	1	1	0	3	7	11	7	chr19:47354666-47355500
AK036726			8.19655	2.19665	0.267997	-1.89971	0.0489574	1	11	5	4	1	5	3	chr12:114218036-114220809
ENSMUSG00000077698	snoRNA,	Snord12	70.558	37.4126	0.530239	-0.915285	0.0494409	1	73	47	49	31	53	60	chr2:166888434-166891362
CUFF.716			352.089	84.2798	0.239371	-2.06268	0.0495853	1	461	256	98	75	134	116	chr1:124253714-124253823
ENSMUSG00000092898	rRNA,	AL672284.1	13.8623	0.910016	0.0656468	-3.92913	0.050595	1	28	6	2	0	3	1	chrX:155887209-155887317
ENSMUSG00000088185	snoRNA,	Scarna2	24.3155	5.61007	0.230719	-2.11579	0.0512958	1	29	19	7	11	4	4	chr3:108357256-108357669
ENSMUSG00000065037	misc_RNA,	7SK	31.98	3.87526	0.121178	-3.0448	0.051373	1	46	24	3	0	6	10	chr9:78023110-78023440
ENSMUSG00000065087	snoRNA,	Snord22	64.0975	37.4884	0.584865	-0.773824	0.0518716	1	88	32	44	42	54	45	chr19:8797986-8800931
CUFF.15302			1.30432	5.52317	4.23453	2.0822	0.0521057	1	1	1	1	5	7	9	chr3:55150553-55151884
AK035106			12.0828	4.45848	0.368994	-1.43833	0.0522765	1	14	7	9	6	10	1	chr9:3388190-3390701
ENSMUSG00000075736	snRNA,	U1	20.0957	1.18865	0.0591495	-4.07949	0.0527037	1	20	20	1	2	0	2	chr12:55797769-55797932
ENSMUSG00000076520	IG_V_gene,	Igkv1-110	24.9992	5.83886	0.233562	-2.09812	0.0530548	1	42	13	8	4	10	9	chr6:68071079-68221264
CUFF.19946			479.688	108.027	0.225203	-2.1507	0.0546501	1	786	277	117	93	155	167	chr5:147072569-147072834
CUFF.8378			310.544	52.7474	0.169855	-2.55763	0.0548745	1	405	246	46	55	65	78	chr15:85008173-85008219
BC138289			0.945897	5.56449	5.88276	2.55649	0.0549232	1	0	0	3	6	8	7	chr15:75742169-75742462
AK081287			36.1178	11.1443	0.308555	-1.6964	0.0558569	1	50	23	14	7	25	13	chr11:23636852-23640357
AK155419			316.91	92.0028	0.290312	-1.78432	0.055889	1	406	224	111	62	120	175	chr2:5190045-5300422
CUFF.1234			66.6318	41.7185	0.626106	-0.675521	0.0571085	1	63	36	70	41	62	56	chr1:185993494-185999385
ENSMUSG00000092901	miRNA,	AC102815.1	28.5057	16.8132	0.589817	-0.76166	0.0572528	1	30	10	38	19	23	21	chr14:103375805-103377040
ENSMUSG00000086324	antisense,	Gm15564	174.198	83.4858	0.479257	-1.06113	0.0574596	1	252	87	106	64	112	146	chr16:35966838-35981167
CUFF.3803			6.51321	2.0812	0.319535	-1.64595	0.0576068	1	11	1	7	4	1	2	chr11:77679564-77681339
ENSMUSG00000076613	IG_C_gene,	Ighg	475.445	93.2811	0.196197	-2.34962	0.0578761	1	938	131	248	108	136	106	chr12:114544600-114546144
AK084815			7.54343	1.76124	0.233481	-2.09863	0.0582566	1	8	6	3	1	3	3	chr3:83710544-83711501
CUFF.11690			2231.64	688.492	0.308513	-1.69659	0.0591892	1	3057	1508	718	738	828	1009	chr16:57391221-57391795
ENSMUSG00000089944	pseudogene, transcribed_processed_pseudogene,	Gm8292	9.77723	3.2068	0.327986	-1.60829	0.0623422	1	8	7	8	3	3	6	chr1:55392211-55392727
AK051002			10.7701	3.3461	0.310685	-1.68648	0.0626678	1	19	2	10	3	6	4	chr13:55662137-55664287
AK142229			7.55373	0.692312	0.0916517	-3.44769	0.0646705	1	7	7	2	0	2	1	chr19:37855780-37859925
CUFF.26046			0.945897	5.42518	5.73549	2.51992	0.0656842	1	0	0	3	6	5	9	chr9:119259996-119260732
ENSMUSG00000044285	transcribed_processed_pseudogene,	Gm1821	546.402	290.089	0.530908	-0.913466	0.0658219	1	399	203	890	279	336	478	chr14:46703801-46704490
AK155692			50.9955	23.882	0.468317	-1.09444	0.0669097	1	50	37	32	28	25	35	chr15:86025179-86025754
CUFF.12774			295.44	62.355	0.211058	-2.24429	0.0673143	1	440	202	53	44	125	79	chr2:22600257-22600509
AK138052			0.995128	5.18575	5.21113	2.3816	0.0677686	1	3	0	0	4	7	9	chr4:41491913-41495280
ENSMUSG00000085741	lincRNA,	5430405H02Rik	12.3324	5.00936	0.406194	-1.29976	0.0678598	1	10	7	14	5	7	7	chr2:156668864-156688699
CUFF.5291			99.0539	23.8296	0.240572	-2.05546	0.0691599	1	134	73	21	30	37	22	chr12:100883295-100883888
ENSMUSG00000087120	antisense,	Gm12279	1.27761	6.07829	4.75757	2.25022	0.0698367	1	1	0	3	6	8	9	chr11:62357698-62364654
AK015130			72.146	45.8025	0.634859	-0.655492	0.070018	1	61	43	75	49	66	58	chr7:130113424-130114173
CUFF.15046			1213.93	313.668	0.25839	-1.95238	0.0722816	1	1671	875	268	334	339	495	chr3:5860332-5860826
AK079756			14.1799	2.2989	0.162124	-2.62483	0.0729816	1	20	11	1	4	2	2	chr12:100881303-100885430
ENSMUSG00000065548	miRNA,	Mir29c	37.7994	24.1781	0.639643	-0.644661	0.0732323	1	31	15	56	26	33	32	chr1:196802569-196864276
BC071254			26742	6957.85	0.260184	-1.94239	0.0736988	1	38608	18523	5582	8026	8782	9100	chr17:39979940-39985778
ENSMUSG00000082121	transcribed_processed_pseudogene,	Gm8199	5.48334	1.11025	0.202477	-2.30417	0.0741237	1	1	4	8	2	2	0	chrX:140667302-140668124
AK009987			6.5174	2.13787	0.328024	-1.60812	0.0752869	1	8	3	6	2	2	4	chr12:117617687-117619252
AK037439			6.26774	0.892547	0.142403	-2.81194	0.0753044	1	12	3	1	2	1	0	chr15:74763980-74768013
AK084419			6.55022	2.13787	0.326381	-1.61537	0.075335	1	10	3	4	2	2	4	chr2:71357908-71358846
ENSMUSG00000088689	snoRNA,	Scarna17	6.89223	1.93763	0.281133	-1.83068	0.0755391	1	10	4	3	0	3	5	chr18:74938045-74938123
ENSMUSG00000084274	antisense, transcribed_processed_pseudogene,	Gm12504	6.74034	2.05947	0.305543	-1.71055	0.0761618	1	4	2	13	2	4	2	chr4:44134765-44136995
ENSMUSG00000076585	IG_V_gene,	Igkv6-23	5.26231	1.06893	0.20313	-2.29953	0.077218	1	10	2	2	1	1	2	chr6:70210403-70210927
CUFF.855			9.84479	3.40915	0.34629	-1.52995	0.0780487	1	17	4	5	6	4	2	chr1:138261461-138261603
ENSMUSG00000076595	IG_V_gene,	Igkv3-12	8.39278	3.3461	0.398688	-1.32667	0.0796467	1	7	3	13	3	6	4	chr6:70468244-70468843
AK162452			5.48945	1.78509	0.325187	-1.62066	0.0828147	1	3	3	8	4	2	0	chr19:46606262-46608929
AK029308			5.91351	1.46514	0.247762	-2.01297	0.0829594	1	8	4	2	1	4	1	chr16:56135382-56138135
AK080136			5.8971	1.62194	0.27504	-1.86229	0.0831493	1	7	4	3	1	0	5	chr11:80072488-80073994
ENSMUSG00000088088	misc_RNA,	RNase_MRP	16.1988	1.80044	0.111147	-3.16946	0.0833305	1	31	9	0	1	2	4	chr4:43505660-43505930
AK053304			6.84719	1.58274	0.231152	-2.11309	0.08553	1	4	6	5	1	1	4	chr15:99803787-99806473
AK050466			33.3257	20.6164	0.618635	-0.692841	0.0862796	1	29	14	46	22	37	20	chr3:32838236-32882223
ENSMUSG00000076731	IG_V_gene,	Ighv8-12	8.56108	1.56313	0.182586	-2.45336	0.0863669	1	14	5	2	0	6	1	chr12:116886172-116886572
ENSMUSG00000092674	misc_RNA,	AC122546.1	12.124	2.27505	0.187649	-2.41389	0.0881738	1	10	11	5	1	3	5	chr5:150059530-150059820
CUFF.4803			7.46329	2.95201	0.395538	-1.33811	0.0913303	1	8	3	9	4	5	2	chr12:52837993-52839613
ENSMUSG00000082697	pseudogene,	Gm12913	22.0508	5.95646	0.270124	-1.88831	0.0916984	1	32	15	5	4	7	12	chr4:78419581-78420125
BC037128			277.559	54.9743	0.198064	-2.33596	0.0924611	1	511	150	30	62	75	69	chr12:114644815-115115255
CUFF.22254			12.513	3.50502	0.280111	-1.83593	0.0941667	1	21	7	3	4	4	5	chr7:82918871-82919854
CUFF.9017			1367.38	303.728	0.222124	-2.17056	0.0960069	1	1758	1101	192	302	363	478	chr16:17222304-17222608
CUFF.6327			1368.5	688.555	0.503145	-0.990953	0.096283	1	1928	767	713	643	782	1173	chr13:97960073-97960591
CUFF.19179			8.4462	3.04576	0.360607	-1.4715	0.0966127	1	7	5	9	1	3	8	chr5:122802970-122804078
ENSMUSG00000075973	rRNA,	n-R5s64	5.2707	0	0	-Inf	0.0973174	1	4	6	0	0	0	0	chr12:87059427-87059545
CUFF.19735			1325.19	403.72	0.304651	-1.71477	0.0991972	1	2393	595	445	360	520	658	chr6:3150766-3151670
ENSMUSG00000034192	retained_intron,	Lsm3	22.5482	8.82795	0.391514	-1.35286	0.101201	1	19	18	14	7	12	15	chr6:91465951-91469829
ENSMUSG00000076534	IG_V_gene,	Igkv12-89	1.65855	20.3377	12.2624	3.61616	0.101202	1	5	0	0	14	67	4	chr6:68784840-68785301
CUFF.661			236.741	82.0227	0.346466	-1.52922	0.103271	1	342	154	70	64	110	142	chr1:104524754-104524904
CUFF.1380			363.467	100.363	0.276128	-1.85659	0.105145	1	491	274	65	117	118	137	chr10:11211927-11211987
CUFF.6743			5.14133	1.24744	0.242629	-2.04317	0.106078	1	1	3	9	1	3	1	chr14:25259070-25260287
AK137195			16.2924	9.1675	0.562687	-0.829596	0.107076	1	24	5	16	9	14	12	chr17:8505826-8507884
ENSMUSG00000076689	IG_V_gene,	Ighv1-9	15.7644	6.23721	0.395651	-1.3377	0.107762	1	27	7	7	7	6	10	chr12:115821780-115822213
AK031888			8.21104	1.11025	0.135214	-2.88668	0.108992	1	7	8	2	2	2	0	chr1:195107465-195110037
CUFF.14907			41.5641	23.401	0.56301	-0.828768	0.110229	1	52	25	25	19	45	28	chr3:14375482-14375769
AK005240			19.8492	10.0796	0.507811	-0.977635	0.110835	1	18	12	19	10	19	10	chr18:61886044-61887301
CUFF.26562			264.935	92.0824	0.347565	-1.52464	0.111071	1	270	215	108	95	94	154	chrX:84483691-84483767
CUFF.1281			7.4839	2.53407	0.338604	-1.56233	0.11159	1	6	5	7	2	5	3	chr1:193001475-193001806
ENSMUSG00000088351	snoRNA,	snoU54	593.091	321.91	0.542767	-0.881595	0.111846	1	792	352	314	302	489	442	chr4:3758481-3762812
AK051080			5.51616	1.62406	0.294418	-1.76406	0.112162	1	3	4	6	2	2	2	chr1:158513239-158516179
BC028446			6.26582	0.555126	0.0885958	-3.49662	0.1124	1	7	6	0	1	1	0	chr15:78309686-78310443
ENSMUSG00000087523	antisense,	Gm12319	752.053	340.068	0.452187	-1.14501	0.112612	1	917	525	326	394	490	391	chr11:70465352-70468146
CUFF.10872			117.46	32.819	0.279406	-1.83957	0.112914	1	152	90	25	25	53	50	chr16:11143990-11144415
BC089562			10.2463	1.58486	0.154676	-2.69268	0.113497	1	19	6	0	2	3	1	chr19:12598999-12599550
AK010182			11.1144	4.21692	0.379412	-1.39816	0.113815	1	11	8	7	3	10	4	chr10:44786218-44786884
AK043138			5.89099	1.38462	0.235041	-2.08902	0.11416	1	5	5	3	0	4	2	chr15:101904883-101906400
ENSMUSG00000065829	snoRNA,	Snord16a	9.56651	2.13999	0.223696	-2.16039	0.115384	1	16	6	1	3	4	1	chr9:64023230-64023328
CUFF.18815			7.84843	2.78886	0.35534	-1.49273	0.116582	1	9	5	5	1	3	7	chr5:113512942-113514002
ENSMUSG00000076524	IG_V_gene,	Igkv14-100	10.8689	1.50434	0.138408	-2.853	0.116739	1	12	10	1	1	3	2	chr6:68469006-68469471
ENSMUSG00000076684	IG_V_gene,	Gm16694	6.62197	0.337422	0.0509549	-4.29464	0.11847	1	16	2	0	1	0	0	chr12:115725347-115725780
ENSMUSG00000065676	snoRNA,	Snord42b	264.458	151.979	0.57468	-0.799169	0.118595	1	363	140	165	128	305	165	chr11:77994434-77996579
ENSMUSG00000087687	lincRNA,	2900053A13Rik	26.2031	13.0904	0.499575	-1.00123	0.118596	1	32	17	14	13	27	11	chr8:3621575-3624227
AK049504			1.29402	5.3489	4.13357	2.04739	0.118793	1	2	0	2	7	9	4	chr17:69507683-69511834
CUFF.19220			95.2672	66.0837	0.693666	-0.527686	0.119492	1	83	57	96	73	96	80	chr5:124800055-124804280
AK041306			8.5939	1.32796	0.154523	-2.69411	0.119889	1	16	5	0	2	3	0	chr7:108725484-108727277
CUFF.21468			32.6809	19.4606	0.595473	-0.747893	0.119957	1	20	19	43	17	30	28	chr7:25985022-25986962
ENSMUSG00000086706	antisense,	Gm15848	9.56232	1.68073	0.175766	-2.50827	0.120128	1	19	4	2	0	3	4	chr1:132706554-132720661
CUFF.23593			127.42	34.5935	0.271492	-1.88102	0.120493	1	176	94	23	20	63	55	chr8:15519765-15520133
CUFF.6104			580.787	230.841	0.397463	-1.33111	0.120573	1	844	367	189	208	286	383	chr13:44964937-44965455
ENSMUSG00000070995	lincRNA,	Gm6313	8.90309	2.13787	0.240126	-2.05813	0.121169	1	14	6	1	2	2	4	chr6:148555308-148558255
AK015009			12.7832	5.32717	0.416732	-1.26281	0.121523	1	15	9	6	5	12	4	chr2:120983164-120983346
CUFF.4369			7.45299	3.46582	0.465024	-1.10462	0.121673	1	9	2	10	4	5	4	chr11:119866017-119867044
AK137724			6.11585	2.49488	0.407936	-1.29359	0.122648	1	6	1	11	2	6	2	chr14:62246632-62249071
AF486451			542.468	215.695	0.397619	-1.33054	0.123003	1	809	335	171	230	344	246	chr13:62183440-62398268
CUFF.22255			10.875	2.02027	0.185771	-2.4284	0.123152	1	14	9	1	2	5	1	chr7:82918488-82918804
AK049415			102.52	29.144	0.284276	-1.81464	0.12459	1	171	62	16	27	46	39	chr7:82913926-82916932
BC147260			32.3167	19.6258	0.607297	-0.719526	0.124621	1	46	13	27	19	43	15	chr19:45837290-45838923
ENSMUSG00000072893	processed_transcript,	4933439C10Rik	52.8216	31.4429	0.595265	-0.748395	0.125544	1	46	37	42	29	57	36	chr11:59319164-59327149
AK166453			11.7759	2.49276	0.211683	-2.24002	0.125587	1	8	11	6	1	4	5	chr11:83105208-83108055
CUFF.4461			5.54479	1.93975	0.349833	-1.51526	0.126423	1	8	2	5	1	5	2	chr12:3790914-3791675
ENSMUSG00000076582	IG_V_gene,	Igkv6-25	7.92629	0.990534	0.124968	-3.00037	0.127055	1	17	3	1	1	3	0	chr6:70165427-70165951
ENSMUSG00000076685	IG_V_gene,	Ighv1-5	5.28291	0.731511	0.138467	-2.85238	0.127151	1	8	4	0	0	1	2	chr12:115751541-115751834
AK037406			8.37637	4.06227	0.484967	-1.04404	0.128551	1	6	3	14	6	7	2	chr2:121240759-121245179
AK138098			5.2665	1.24744	0.236863	-2.07788	0.129025	1	7	4	1	1	3	1	chr1:121592986-121596482
CUFF.25729			22.3417	5.87806	0.263098	-1.92633	0.130072	1	24	19	6	4	9	10	chr9:56071376-56071774
ENSMUSG00000087107	lincRNA,	AI662270	13.5081	3.74019	0.276885	-1.85264	0.133375	1	24	7	3	2	7	6	chr11:83037078-83039371
ENSMUSG00000063286	pseudogene,	Gm8995	90.3432	24.4503	0.270638	-1.88556	0.133466	1	148	57	12	19	51	27	chr7:113647511-113672722
ENSMUSG00000086968	processed_transcript,	4933431E20Rik	28.9466	16.0165	0.553312	-0.853835	0.133959	1	23	19	28	13	31	19	chr3:107691768-107699131
BC003435			24.7071	1.58486	0.0641458	-3.9625	0.135972	1	19	28	0	2	3	1	chr12:114567085-116293904
CUFF.19801			6.18377	1.06893	0.172861	-2.53232	0.136124	1	2	6	5	1	1	2	chr6:18797702-18798476
AK149231			11.2189	2.97374	0.265065	-1.91558	0.136138	1	19	7	1	6	2	2	chr7:25874340-25874926
AK046133			5.45663	1.58486	0.290447	-1.78365	0.137131	1	1	3	10	2	3	1	chr2:113867609-113868811
BC058988			10.4304	4.75246	0.455637	-1.13404	0.137717	1	11	6	9	5	7	6	chrX:8906101-8909733
CUFF.8876			35.6384	20.7276	0.58161	-0.781877	0.137735	1	40	23	23	17	37	27	chr16:11757381-11759116
CUFF.15508			83.2398	57.2604	0.687897	-0.539735	0.137907	1	74	49	84	54	92	74	chr3:89667058-89671849
ENSMUSG00000076706	IG_V_gene,	Gm16964	8.55078	2.7931	0.326648	-1.61419	0.138637	1	15	4	3	3	7	1	chr12:116152810-116153243
ENSMUSG00000093337	miRNA,	AC154124.1	18.4963	4.21906	0.228103	-2.13224	0.138652	1	30	13	0	6	3	6	chr5:17282567-17282653
AK008780			13.8215	4.37584	0.316597	-1.65928	0.139606	1	19	10	3	4	8	5	chr12:74649470-74652973
ENSMUSG00000089255	snoRNA,	Snora78	27.1964	12.5507	0.461484	-1.11565	0.139925	1	30	20	13	11	17	20	chr17:24856476-24856910
BC080297			11.6977	5.72338	0.489276	-1.03128	0.13998	1	13	5	13	5	15	3	chr14:3920624-3920732
ENSMUSG00000091843	IG_V_gene,	Gm16813	5.92381	1.40635	0.237407	-2.07457	0.140106	1	7	5	1	2	1	2	chr12:117086092-117086385
AK016224			36.7065	24.8159	0.676063	-0.564771	0.140388	1	38	17	41	29	36	28	chr5:122688034-122690710
AK156128			17.302	9.80314	0.566591	-0.819621	0.141029	1	23	8	14	11	15	11	chr4:154292505-154295085
ENSMUSG00000084796	lincRNA,	A430104N18Rik	8.89087	1.54566	0.173848	-2.5241	0.141396	1	10	8	1	2	4	0	chr11:87569079-87570772
AK029146			7.51061	2.49488	0.33218	-1.58996	0.142817	1	6	6	5	2	6	2	chr6:120751307-120752440
AK164568			6.86552	2.51234	0.365937	-1.45033	0.142968	1	10	3	5	0	8	3	chr15:96524175-96525074
ENSMUSG00000093327	miRNA,	AC139759.1	2847.02	1043.03	0.366359	-1.44867	0.145532	1	4408	1796	648	1146	1692	1121	chr18:60963502-60972300
ENSMUSG00000093167	miRNA,	AC107711.2	46.7681	32.8122	0.701593	-0.511293	0.147106	1	49	21	53	34	52	39	chr14:46212849-46243199
ENSMUSG00000076545	IG_V_gene,	Igkv4-72	5.2459	2.16172	0.412077	-1.27901	0.148092	1	9	2	3	5	1	1	chr6:69176848-69177377
CUFF.10953			7.4736	2.88897	0.386556	-1.37125	0.148371	1	7	4	8	1	7	4	chr18:4392155-4393758
AK031060			5.19475	0.731511	0.140817	-2.8281	0.149804	1	1	5	5	0	1	2	chr4:126792121-126793887
ENSMUSG00000081303	transcribed_processed_pseudogene,	Gm16011	23.9213	14.7473	0.616493	-0.697844	0.150122	1	18	11	34	12	22	23	chr16:45426958-45429619
AK053506			5.20086	1.42594	0.274174	-1.86683	0.150335	1	3	4	5	1	5	0	chr17:33016175-33017532
ENSMUSG00000076664	IG_V_gene,	Ighv9-3	12.8263	3.82283	0.298045	-1.7464	0.151477	1	16	10	3	4	9	2	chr12:115378903-115379333
CUFF.2634			8.16373	3.14587	0.385347	-1.37577	0.153019	1	9	5	6	1	7	5	chr10:127803620-127804057
CUFF.24644			166.883	67.0403	0.40172	-1.31574	0.153054	1	212	121	54	56	76	123	chr9:17792242-17792287
AF337052			50.2098	13.0163	0.259238	-1.94765	0.153678	1	92	29	2	19	15	13	chr6:48714468-48720850
ENSMUSG00000076525	IG_V_gene,	Igkv1-99	9.52374	0	0	-Inf	0.157721	1	2	13	1	0	0	0	chr6:68491652-68492416
AK146780			5.5509	2.41862	0.435717	-1.19854	0.158423	1	10	1	5	5	1	2	chr9:7869764-7871673
ENSMUSG00000076652	IG_V_gene,	Gm16698	6.29026	0.594325	0.0944834	-3.4038	0.158809	1	15	2	0	1	0	1	chr12:115134625-115135157
AK040102			8.25189	1.64153	0.198928	-2.32969	0.158897	1	16	4	1	0	4	3	chr10:22026508-22041571
ENSMUSG00000076600	IG_V_gene,	Igkv3-4	11.4934	2.27717	0.198129	-2.33549	0.161288	1	10	11	3	2	5	2	chr6:70621783-70622371
CUFF.11905			9.46194	4.01883	0.424736	-1.23536	0.16181	1	8	7	7	4	4	7	chr19:5494326-5495148
AK086370			9.13214	4.81551	0.527314	-0.923266	0.162313	1	12	4	8	8	5	4	chr8:86110219-86112165
AK017741			9.78334	4.37584	0.447274	-1.16077	0.163177	1	10	6	8	4	8	5	chr19:37297287-37298942
AK080548			10.033	4.47382	0.445911	-1.16517	0.163314	1	6	6	13	3	10	5	chr17:56381139-56382224
ENSMUSG00000087819	snoRNA,	SNORA48	8.23356	1.68285	0.204389	-2.29061	0.163842	1	10	7	1	1	5	1	chr10:110918549-110918692
AK052334			9.45774	4.93734	0.522043	-0.937761	0.164119	1	11	5	8	10	6	1	chr5:136742284-136743486
ENSMUSG00000076739	IG_V_gene,	Gm16711	18.1173	6.1392	0.338859	-1.56124	0.164156	1	31	10	4	6	13	5	chr12:117158490-117158923
ENSMUSG00000065893	rRNA,	n-R5s151	5.29513	0.435409	0.0822281	-3.60422	0.165349	1	12	2	0	0	2	0	chr7:17057162-17057280
CUFF.2832			7.87514	2.90858	0.369336	-1.43699	0.165697	1	9	6	3	2	2	7	chr11:17121282-17121395
ENSMUSG00000076614	IG_C_gene,	Ighg1	96.6143	18.9251	0.195883	-2.35194	0.171651	1	113	89	2	15	33	26	chr12:114567187-114568734
CUFF.19079			5.91962	2.35557	0.397926	-1.32943	0.172302	1	10	3	2	2	3	4	chr5:115443006-115444057
AK029002			5.28291	1.10813	0.209758	-2.2532	0.17237	1	8	4	0	1	0	3	chr8:13672926-13676276
CUFF.4808			29.0836	18.3938	0.632445	-0.660988	0.172681	1	46	10	23	17	31	23	chr12:68761660-68762249
AK143659			6.41474	2.61247	0.407261	-1.29598	0.174148	1	5	1	13	2	3	5	chr13:59867055-59870325
CUFF.24356			17.1051	10.3169	0.603152	-0.729406	0.176652	1	11	8	26	11	15	13	chr8:112497843-112515448
ENSMUSG00000074151	processed_transcript, retained_intron,	Nlrc5	89.0279	28.7997	0.323491	-1.6282	0.17872	1	174	39	18	35	45	28	chr8:96996663-97051172
AK135975			14.2024	3.42238	0.240972	-2.05306	0.180022	1	23	10	0	2	2	9	chr12:114541178-114543250
AK084497			7.25676	2.2597	0.311393	-1.68319	0.180351	1	13	4	1	4	3	1	chr10:59659426-59662217
CUFF.26673			10.5166	3.86203	0.367232	-1.44524	0.181394	1	13	8	3	4	8	3	chrX:100769116-100770868
ENSMUSG00000073527	pseudogene,	Gm10529	37.7599	17.7973	0.471328	-1.0852	0.182107	1	54	23	15	13	38	20	chr1:161974515-162001667
AK131654			9.05201	5.34678	0.590674	-0.759566	0.184413	1	12	1	14	6	7	7	chr12:80086560-80090370
AK136794			7.21364	3.18507	0.441534	-1.1794	0.185132	1	12	3	4	1	6	6	chr6:97102991-97105064
ENSMUSG00000074071	lincRNA,	Fam169b	29.0435	8.71036	0.299908	-1.73741	0.185303	1	53	16	3	7	15	12	chr7:75418725-75507975
AK031582			22.4189	12.5311	0.558952	-0.839204	0.185467	1	16	15	23	10	22	17	chr15:93420811-93425326
ENSMUSG00000052291	pseudogene,	5330438D12Rik	14.2571	8.13564	0.57064	-0.809348	0.187077	1	12	7	18	7	10	14	chr10:116018337-116020571
CUFF.19837			9.37761	5.24242	0.559036	-0.838988	0.187191	1	11	2	14	2	8	11	chr6:28363817-28366022
BC010981			7.7992	3.22639	0.413682	-1.27341	0.18845	1	6	5	8	2	7	4	chr14:60842814-60843351
AK169769			5.5612	1.99854	0.359372	-1.47645	0.189109	1	9	2	4	0	8	1	chr15:100448688-100449685
AK040628			8.20266	3.74231	0.456232	-1.13216	0.190334	1	13	4	4	3	9	3	chr3:89897045-89898942
AK156559			5.61462	1.24744	0.222177	-2.17022	0.191462	1	9	4	0	1	3	1	chr10:126512320-126514557
CUFF.11716			10.4426	5.69955	0.5458	-0.873556	0.191782	1	15	4	9	4	7	11	chr18:73927327-73929600
CUFF.748			176.585	43.9199	0.248719	-2.00741	0.192144	1	205	158	15	32	66	73	chr1:133470262-133470611
ENSMUSG00000074250	antisense, transcribed_processed_pseudogene,	Gm10653	12.7359	7.34958	0.577076	-0.793167	0.192273	1	17	6	10	10	10	7	chr9:62689284-62715807
ENSMUSG00000092014	transcribed_processed_pseudogene,	Gm4468	5.07149	0.217704	0.042927	-4.54197	0.192822	1	0	1	14	0	1	0	chr15:99640720-99641013
AK086779			8.82715	3.9971	0.452819	-1.14299	0.192842	1	11	5	6	2	7	7	chr12:82677236-82678732
BC028328			23.5411	15.2326	0.647064	-0.628021	0.193888	1	30	13	16	21	15	19	chr13:120253372-120253497
ENSMUSG00000076522	IG_V_gene,	Igkv16-104	13.5142	4.77631	0.353429	-1.50051	0.194686	1	26	6	3	8	6	3	chr6:68375599-68376066
AK140221			35.6705	22.2038	0.622471	-0.683922	0.195112	1	26	21	42	11	46	33	chr7:130174821-130211824
ENSMUSG00000076567	IG_V_gene,	Igkv5-43	8.24159	2.51449	0.305097	-1.71266	0.196195	1	17	3	2	3	1	5	chr6:69725744-69726300
ENSMUSG00000092774	rRNA,	AC126690.2	5.6024	0.474608	0.084715	-3.56124	0.197624	1	5	6	0	0	1	1	chr14:78711033-78711147
ENSMUSG00000085650	lincRNA,	2310010J17Rik	29.2619	17.3577	0.593184	-0.753449	0.197853	1	23	19	29	11	32	26	chr7:97272695-97278599
BC025067			96.0293	38.4794	0.400705	-1.31939	0.198113	1	92	80	41	29	61	60	chr3:123210470-123211238
ENSMUSG00000089817	transcribed_processed_pseudogene,	Gm7162	10.1151	5.32719	0.52666	-0.925056	0.198132	1	11	6	8	7	3	9	chr17:13012685-13013708
ENSMUSG00000076506	IG_V_gene,	Igkv14-130	5.30124	0.256903	0.048461	-4.36703	0.199033	1	14	1	0	0	0	1	chr6:67741040-67741505
CUFF.12809			9.74441	4.85471	0.498204	-1.00519	0.19931	1	6	7	10	8	4	5	chr2:25372270-25373065
ENSMUSG00000076719	IG_V_gene,	Gm9740	5.62684	1.01226	0.179899	-2.47474	0.201674	1	13	2	0	3	0	0	chr12:116532289-116532709
CUFF.2766			7.21172	2.35345	0.326337	-1.61557	0.202212	1	7	6	3	1	1	7	chr11:6376169-6377774
ENSMUSG00000086898	antisense,	1700062I23Rik	5.94022	1.28664	0.216597	-2.20691	0.203571	1	8	5	0	1	2	2	chr17:27236603-27238385
AK039785			8.51796	4.27361	0.501718	-0.995051	0.20396	1	13	4	5	3	2	11	chr7:7165371-7169167
ENSMUSG00000092966	miRNA,	AC126679.1	46.9123	26.1115	0.556602	-0.845282	0.207428	1	77	21	24	22	41	38	chr19:47812051-47911872
AK143047			6.87163	3.46794	0.504675	-0.986572	0.208256	1	12	2	5	5	7	1	chr4:129506336-129508206
CUFF.26120			60.5646	25.0818	0.414132	-1.27184	0.209657	1	87	42	13	23	30	42	chrX:3846730-3846808
CUFF.11044			107.952	46.8153	0.433666	-1.20534	0.209671	1	164	69	26	40	61	78	chr17:71313008-71313245
CUFF.3166			5.56731	2.10079	0.377343	-1.40605	0.210228	1	11	1	4	3	5	0	chr11:58801287-58801754
CUFF.6118			5.56958	0.812029	0.145797	-2.77797	0.21193	1	3	6	2	1	1	1	chr13:67018549-67019593
ENSMUSG00000059033	transcribed_processed_pseudogene,	Rpl18a-ps1	6.39222	2.17706	0.34058	-1.55393	0.212766	1	2	2	14	2	1	5	chr12:56496694-56497216
AK020768			5.63906	0	0	-Inf	0.213454	1	17	0	0	0	0	0	chr1:167638570-167639888
ENSMUSG00000084106	transcribed_processed_pseudogene,	Gm6136	7.64312	1.50222	0.196546	-2.34706	0.213613	1	3	1	19	0	1	5	chr1:88805337-88806264
CUFF.3703			5.2562	2.05947	0.391817	-1.35175	0.214807	1	8	3	2	2	4	2	chr11:3038296-3038769
CUFF.15225			7.23005	2.92816	0.404999	-1.30401	0.215888	1	13	3	3	1	6	5	chr3:51299955-51300110
ENSMUSG00000076609	IG_C_gene,	Igkc	2296.88	1208.34	0.526079	-0.926648	0.216032	1	3507	1313	858	1730	1735	961	chr6:70668896-70669371
ENSMUSG00000083696	transcribed_processed_pseudogene,	Gm12563	15.4777	5.86697	0.379059	-1.39951	0.219457	1	32	5	5	11	4	5	chr3:37380414-37380515
ENSMUSG00000076696	IG_V_gene,	Ighv1-19	6.57693	2.53619	0.38562	-1.37475	0.22057	1	10	4	2	3	7	0	chr12:115946859-115947292
ENSMUSG00000084803	processed_transcript,	5830444B04Rik	11.1163	5.85421	0.526633	-0.925129	0.220841	1	16	5	8	1	10	13	chr4:154772872-154795813
CUFF.8302			12.8405	3.89697	0.303491	-1.72027	0.22093	1	25	5	4	0	12	5	chr15:79740055-79741324
ENSMUSG00000065519	miRNA,	Mir10a	10.4613	3.9971	0.382086	-1.38803	0.222675	1	8	9	6	2	7	7	chr11:96177998-96182952
ENSMUSG00000092605	TEC,	RP23-397E2.3	100.411	30.9636	0.30837	-1.69727	0.227031	1	216	38	12	43	39	31	chr4:44537629-44542031
AK136944			11.669	6.37864	0.54663	-0.871364	0.227066	1	8	7	14	8	11	5	chr10:33707022-33709881
ENSMUSG00000085913	antisense,	Gm15601	6.85522	3.80324	0.554795	-0.849972	0.227266	1	11	2	6	5	5	4	chr14:46207415-46218187
CUFF.24319			7.09265	3.22639	0.454891	-1.13641	0.228434	1	3	4	11	2	7	4	chr8:111971930-111982524
AK076775			18.7849	6.54864	0.348612	-1.52031	0.228513	1	30	12	3	2	14	11	chr14:70480195-70481010
AK145314			8.88057	2.93028	0.329966	-1.59961	0.228605	1	11	7	2	2	8	2	chr6:128789768-128793467
AK162728			10.2341	2.79098	0.272713	-1.87454	0.229512	1	15	8	0	2	5	4	chr11:95699198-95702808
CUFF.5465			27.7117	18.8467	0.680097	-0.556188	0.230361	1	36	12	25	15	35	24	chr12:112136291-112136548
CUFF.23161			8.25189	2.45356	0.297333	-1.74985	0.232198	1	16	4	1	1	5	4	chr7:135062715-135063588
ENSMUSG00000064493	snoRNA,	Snora28	6.28415	1.74378	0.277488	-1.8495	0.235521	1	13	3	0	3	1	2	chr12:112779152-112779278
ENSMUSG00000050538	processed_transcript,	B230217C12Rik	32.4889	20.797	0.640128	-0.643567	0.235671	1	21	23	33	25	32	21	chr11:97702094-97704357
AK082130			6.52962	3.54422	0.542791	-0.88153	0.238556	1	12	1	6	4	3	6	chr5:115786616-115790425
ENSMUSG00000087313	lincRNA,	Dleu2	13.991	8.19443	0.585693	-0.771783	0.239159	1	15	7	14	6	13	13	chr14:62221404-62301295
CUFF.23969			9.97119	4.97016	0.498452	-1.00447	0.239235	1	12	0	19	5	8	6	chr8:86732683-86733500
CUFF.20109			92.2155	28.6153	0.310309	-1.68822	0.239788	1	111	79	11	16	50	48	chr6:49186442-49186623
ENSMUSG00000075021	pseudogene,	Gm13889	35.346	15.2394	0.431151	-1.21374	0.240673	1	30	30	18	12	16	30	chr2:93795967-93797684
AK041558			16.5427	4.07762	0.24649	-2.0204	0.241915	1	36	7	0	3	7	6	chr11:79331601-79335575
CUFF.3165			24.0526	15.7378	0.654309	-0.611956	0.242653	1	26	11	26	11	34	18	chr11:58797885-58800161
AK172434			5.96466	0.555126	0.0930691	-3.42555	0.243389	1	16	1	0	1	1	0	chr1:175796424-175798015
AK004447			13.7742	8.37932	0.608336	-0.71706	0.245104	1	21	7	7	11	12	8	chr6:134879110-134901588
AK131826			15.1628	4.89603	0.322897	-1.63085	0.246203	1	19	13	1	9	5	3	chr14:53643091-54843877
AK140568			7.54343	2.93028	0.388455	-1.36418	0.246379	1	8	6	3	2	8	2	chr8:71836159-71839501
ENSMUSG00000076523	IG_V_gene,	Igkv15-103	8.88668	3.10879	0.349826	-1.51529	0.247322	1	13	6	2	2	10	1	chr6:68387462-68387919
CUFF.14137			5.57569	1.72205	0.308849	-1.69503	0.247677	1	5	5	2	1	4	2	chr2:147764974-147765514
ENSMUSG00000065427	miRNA,	Mir429	29.6142	17.9541	0.606267	-0.721974	0.251793	1	22	21	27	13	34	24	chr4:155408949-155424926
ENSMUSG00000064563	snoRNA,	Snora7a	5.5963	0.217704	0.0389015	-4.68403	0.254397	1	3	7	0	0	1	0	chr6:115757993-115758132
ENSMUSG00000084781	processed_transcript,	D930015M05Rik	9.31807	5.4665	0.586656	-0.769414	0.254512	1	9	1	18	7	6	7	chr2:92249049-92272465
CUFF.227			13.723	6.96658	0.507657	-0.978074	0.255343	1	13	10	9	4	14	10	chr1:46909023-46910218
ENSMUSG00000090613	lincRNA,	Gm17630	10.4036	5.80178	0.557668	-0.842521	0.25933	1	11	5	11	5	13	5	chrX:92038442-92043576
CUFF.18736			14.157	5.40345	0.38168	-1.38956	0.260767	1	30	4	5	4	8	9	chr5:105505534-105507468
AK007622			131.372	60.2861	0.458896	-1.12376	0.26127	1	253	53	40	66	105	59	chr16:19061475-19063620
BC036135			5.19475	1.32796	0.255634	-1.96785	0.262207	1	1	5	5	2	3	0	chr5:35952748-35953705
AK135214			9.81808	5.99778	0.610891	-0.711013	0.263795	1	17	3	7	5	8	10	chr2:163466763-163467873
ENSMUSG00000077192	snoRNA,	Snora17	22.2574	13.8744	0.623362	-0.681858	0.264037	1	27	14	13	11	16	26	chr2:26492697-26495764
AK141353			5.26842	1.78298	0.338427	-1.56308	0.265088	1	12	1	2	3	0	3	chr11:109329704-109334148
CUFF.15336			11.0323	5.50356	0.498858	-1.0033	0.268402	1	6	8	12	4	12	6	chr3:69118868-69120589
U54534			5.57378	0	0	-Inf	0.269188	1	0	8	1	0	0	0	chr6:69060896-69061161
CUFF.2635			8.17594	4.75246	0.581273	-0.782711	0.269416	1	13	3	6	5	7	6	chr10:127804112-127804865
ENSMUSG00000091234	lincRNA,	Gm17393	8.45231	4.55222	0.538577	-0.892775	0.270022	1	9	4	9	3	8	7	chr19:46409777-46413028
AK053163			8.54886	3.3461	0.391409	-1.35325	0.272515	1	10	7	2	3	6	4	chr19:46389476-46389863
AK051710			8.81073	4.51302	0.512219	-0.965168	0.272519	1	10	5	7	3	9	6	chr2:72818545-72819657
AK018054			6.5071	3.56169	0.547355	-0.869452	0.272865	1	9	2	7	2	5	7	chr19:21347313-21347730
AK051309			6.25971	0.692312	0.110598	-3.1766	0.272956	1	5	7	0	0	2	1	chr11:44605904-44607782
CUFF.26075			6.42504	3.80112	0.59161	-0.75728	0.274269	1	4	2	12	4	3	7	chr9:121375242-121375916
AK148399			9.76082	4.76993	0.488681	-1.03304	0.274676	1	7	7	9	3	9	7	chr5:93520020-93522156
CUFF.19925			5.81086	3.04788	0.524515	-0.930944	0.274773	1	5	2	9	2	5	5	chr5:102081687-102085131
AK140478			6.14257	3.4637	0.563885	-0.826527	0.2753	1	6	2	9	3	3	7	chr19:43749668-43751656
AK143985			9.11992	4.59354	0.503682	-0.989415	0.275466	1	8	6	8	4	9	5	chr9:44734328-44737023
CUFF.23309			9.79364	4.84833	0.495048	-1.01436	0.27547	1	9	7	7	3	7	9	chr7:134170618-134171635
AK149535			5.50586	2.49276	0.452746	-1.14323	0.277931	1	4	3	7	1	4	5	chr10:60909649-60913465
AK141769			5.25009	1.93975	0.36947	-1.43647	0.278017	1	6	4	2	1	5	2	chr15:84551095-84604913
AK170844			23.3998	7.955	0.339959	-1.55657	0.278602	1	52	6	7	4	15	13	chr17:34421808-34423404
AK149048			5.82116	2.9107	0.50002	-0.999942	0.279377	1	4	3	8	3	4	4	chr2:94102334-94103226
AK089846			9.44552	4.87218	0.515818	-0.955065	0.279828	1	7	7	8	6	6	6	chr9:59248289-59250742
CUFF.4934			12.779	7.06457	0.552825	-0.855105	0.280167	1	18	7	7	3	16	10	chr12:72107447-72108754
AK018340			8.50574	4.07974	0.479645	-1.05996	0.28033	1	9	6	5	4	9	3	chr7:112519726-112521461
ENSMUSG00000077714	snoRNA,	Snord17	8.258	2.69511	0.326364	-1.61545	0.280837	1	18	3	1	4	5	1	chr2:144091715-144091952
AK170335			8.69586	4.47171	0.514234	-0.959504	0.281078	1	3	5	14	2	8	8	chr12:21405222-21407698
ENSMUSG00000076230	miRNA,	AL928935.1	5.67538	0.256903	0.0452663	-4.46542	0.281365	1	0	0	18	0	0	1	chr2:156236616-156236910
ENSMUSG00000090105	antisense,	Gm15890	6.16317	2.99121	0.485337	-1.04294	0.282959	1	4	4	7	4	4	3	chr8:96903137-96910872
AK038082			48.0941	30.0191	0.624174	-0.67998	0.283021	1	51	34	28	29	54	33	chr10:122002079-122006947
CUFF.21266			7.13578	3.54634	0.49698	-1.00874	0.284336	1	4	5	8	5	5	3	chr7:4581434-4581796
AK089299			5.91351	2.85191	0.48227	-1.05209	0.284381	1	8	4	2	4	1	5	chr13:63354333-63356873
ENSMUSG00000079499	processed_transcript,	6530402F18Rik	24.3297	13.3669	0.549409	-0.864047	0.284584	1	38	14	8	14	22	15	chr2:29049588-29051398
ENSMUSG00000076716	IG_V_gene,	Ighv1-54	5.93795	0.653113	0.10999	-3.18456	0.285781	1	16	0	2	0	3	0	chr12:116431886-116432319
AK133614			6.2227	2.89323	0.464947	-1.10486	0.287098	1	6	5	3	5	2	3	chr11:88535942-88538011
AK149205			8.1351	3.80324	0.46751	-1.09693	0.287975	1	4	7	7	5	5	4	chr5:44618036-44634785
AK040025			10.8342	1.24532	0.114944	-3.121	0.288223	1	5	13	2	0	1	4	chr10:61968609-61969658
ENSMUSG00000082272	transcribed_processed_pseudogene,	Gm11675	5.36008	0.217704	0.0406159	-4.62181	0.291345	1	0	0	17	0	1	0	chr11:111137414-111138245
CUFF.20595			16.2801	10.809	0.663939	-0.590877	0.294574	1	20	7	16	9	18	15	chr6:113663435-113666052
CUFF.3062			14.4952	6.23721	0.430295	-1.2166	0.295054	1	20	11	2	7	6	10	chr11:33654723-33655103
CUFF.9870			15.4915	10.6284	0.686077	-0.543557	0.296433	1	12	6	24	8	14	19	chr17:25928250-25929681
AK052504			18.8724	12.6921	0.672523	-0.572344	0.297174	1	21	9	19	12	22	15	chr5:136744239-136747774
AK144343			8.07329	5.44477	0.674418	-0.568285	0.297509	1	10	1	13	5	9	7	chr15:79210362-79214723
ENSMUSG00000086627	lincRNA,	Gm16702	15.0395	9.48957	0.630974	-0.664347	0.301173	1	18	9	10	13	14	8	chr17:8571910-8582333
CUFF.8435			11.745	6.67262	0.568126	-0.815718	0.302571	1	11	8	9	7	8	10	chr15:88639206-88640375
CUFF.22256			13.8211	5.38598	0.389692	-1.35959	0.302594	1	32	2	6	6	6	8	chr7:82920649-82921648
ENSMUSG00000089417	snoRNA,	snoU90	18.6906	10.5368	0.563747	-0.826879	0.302908	1	21	14	8	14	9	15	chr3:68889027-68889369
CUFF.14332			18.2563	11.8647	0.6499	-0.62171	0.305285	1	17	12	15	16	12	15	chr2:157376563-157378537
ENSMUSG00000046808	processed_transcript, retained_intron,	Atp10d	31.5349	18.7921	0.595915	-0.746822	0.305483	1	56	13	14	20	27	24	chr5:72594568-72690014
AK139315			8.69167	5.7234	0.658493	-0.60276	0.305823	1	6	3	15	7	6	8	chr15:38963799-38969423
ENSMUSG00000090986	lincRNA,	Gm17275	15.7644	7.9767	0.505994	-0.982807	0.307798	1	27	7	7	4	21	8	chr1:182732699-182739614
DQ723031			22.9124	15.7183	0.686015	-0.543688	0.308304	1	35	10	15	12	30	20	chr11:77526430-77530513
AK051292			6.11394	2.94989	0.482487	-1.05144	0.308483	1	1	4	10	3	3	5	chr13:24905898-24908066
AK160305			11.7694	7.72194	0.656103	-0.608006	0.308576	1	19	4	9	7	14	9	chr1:132619389-132620930
CUFF.5358			5.93411	1.28664	0.21682	-2.20543	0.308641	1	6	6	0	1	2	2	chr12:81215946-81216720
AK051082			10.0822	5.74087	0.569405	-0.812473	0.308678	1	9	6	10	5	8	9	chr5:130226024-130228432
CUFF.11404			26.6696	18.7005	0.701191	-0.51212	0.310407	1	22	17	26	26	22	20	chr17:46992888-46994668
AK146520			7.45299	4.71326	0.632398	-0.661095	0.31351	1	9	2	10	5	8	5	chr9:44722975-44725169
ENSMUSG00000089875	processed_transcript,	Etohd2	22.1692	14.0158	0.63222	-0.661501	0.314231	1	20	15	18	12	21	21	chr13:59871326-59873300
AK046352			7.1892	2.27505	0.316454	-1.65993	0.314637	1	4	7	4	1	3	5	chr2:36112820-36114110
AK135313			5.55928	1.85923	0.334437	-1.58019	0.315333	1	4	5	3	0	5	3	chr11:75576357-75578099
ENSMUSG00000082292	transcribed_processed_pseudogene,	Gm12250	8.54658	3.70099	0.433038	-1.20743	0.315659	1	18	2	4	2	8	5	chr11:57997345-58003700
AK048069			12.5985	7.80034	0.619148	-0.691645	0.315862	1	7	7	18	7	12	11	chr13:67759622-67762617
ENSMUSG00000076658	IG_V_gene,	Gm16683	6.61586	2.37942	0.359654	-1.47532	0.315881	1	14	3	0	5	2	1	chr12:115232680-115233109
AK032594			16.3931	10.0775	0.614741	-0.701949	0.316381	1	22	10	8	9	17	13	chr17:34118437-34122303
AK083944			11.8022	7.12762	0.603921	-0.727568	0.318558	1	21	4	7	6	14	8	chr3:106309083-106313480
CUFF.12453			10.643	6.70968	0.630431	-0.665589	0.319807	1	8	4	17	4	14	9	chr19:45833876-45835220
AK198849			3125.64	1710.57	0.54727	-0.869675	0.32059	1	3115	2492	1441	1736	2685	2103	chr10:127985170-127985329
ENSMUSG00000079457	processed_transcript, transcribed_unprocessed_pseudogene,	Gm7609	15.48	6.9295	0.447642	-1.15958	0.321491	1	24	10	3	5	17	6	chr1:85196188-85209775
AK029265			10.1006	6.45065	0.638643	-0.646918	0.322842	1	15	3	10	3	12	11	chr10:28926070-28929095
ENSMUSG00000032424	lincRNA,	Snhg5	19.8553	13.6064	0.685278	-0.545239	0.32346	1	20	11	19	16	20	15	chr9:88415894-88417721
ENSMUSG00000080465	snoRNA,	SNORD94	7.90604	1.28664	0.162741	-2.61935	0.326453	1	6	9	0	1	2	2	chr6:71832551-71832687
AK045260			7.56176	4.26038	0.563412	-0.827739	0.327306	1	14	3	3	7	4	4	chr10:21832856-21834154
ENSMUSG00000085849	lincRNA,	A730020E08Rik	8.48933	4.2148	0.496482	-1.01019	0.32849	1	8	6	6	2	8	7	chr6:61125607-61130264
AK051079			9.75244	6.47238	0.663668	-0.591466	0.330496	1	13	3	11	5	9	11	chr19:4828894-4831749
AK028508			5.49556	2.80845	0.51104	-0.968493	0.333444	1	5	2	8	0	7	5	chr5:35893909-35896613
ENSMUSG00000076501	IG_V_gene,	Igkv2-137	7.90377	3.28517	0.415647	-1.26657	0.335967	1	14	4	2	1	10	3	chr6:67505630-67506210
AK043126			5.55317	1.28664	0.231694	-2.10971	0.335991	1	2	6	3	1	2	2	chr5:29536788-29539226
ENSMUSG00000076619	IG_J_gene,	Gm16843	7.9427	2.61459	0.329182	-1.60304	0.337108	1	18	3	0	3	5	2	chr12:114667296-114667343
BC020055			9.19587	4.91138	0.534085	-0.904859	0.337541	1	11	7	3	6	5	7	chr5:20456817-20462434
AK220476			7.18501	3.68353	0.512668	-0.963903	0.340606	1	7	5	5	4	6	4	chr9:64745360-64748782
CUFF.21945			5.9177	1.66538	0.281423	-1.82919	0.341174	1	5	6	1	3	3	0	chr7:71489812-71490046
AK040823			5.30124	0.949216	0.179055	-2.48152	0.341368	1	14	1	0	0	2	2	chr16:45234708-45237470
AK083740			6.58304	3.30479	0.502015	-0.994197	0.341925	1	12	3	2	2	5	6	chr2:32564183-32564986
AK138684			6.46206	3.54422	0.548466	-0.866525	0.341964	1	3	4	9	4	3	6	chr11:69785604-69787891
AK018197			5.55509	2.74966	0.49498	-1.01456	0.343843	1	7	3	4	1	4	6	chr1:176992088-176995042
CUFF.11909			12.9608	8.48839	0.65493	-0.610588	0.34447	1	18	2	18	3	19	13	chr19:5572402-5574198
CUFF.24486			6.19791	3.93831	0.635426	-0.654204	0.345605	1	11	1	6	3	4	8	chr8:119731651-119732843
CUFF.1282			9.80586	5.87594	0.599227	-0.738825	0.347557	1	13	5	7	3	7	13	chr1:193002261-193002773
AK031298			5.22338	2.61459	0.500556	-0.998398	0.348494	1	6	3	4	3	5	2	chr9:55302941-55304223
ENSMUSG00000085081	antisense,	A430071A18Rik	5.22338	2.61459	0.500556	-0.998398	0.348494	1	6	3	4	3	5	2	chr11:119682126-119695679
AK084666			5.23979	2.61459	0.498988	-1.00292	0.348678	1	7	3	3	3	5	2	chr17:33792839-33794517
U43285			14.9636	9.66169	0.64568	-0.63111	0.350749	1	15	8	15	8	19	11	chr7:134415395-134415405
CUFF.2695			59.8616	41.9972	0.701572	-0.511338	0.353032	1	65	41	36	43	59	57	chr11:3547477-3549013
ENSMUSG00000073844	pseudogene,	Gm6252	5.58599	1.24744	0.223315	-2.16285	0.354614	1	4	6	1	1	3	1	chr19:9290834-9291487
ENSMUSG00000029275	processed_transcript,	Gfi1	8.23129	4.02095	0.488496	-1.03358	0.359095	1	18	2	3	5	6	4	chr5:108145674-108152976
AK033505			10.1089	5.81927	0.575656	-0.796722	0.361318	1	9	7	8	5	6	11	chr13:4248513-4252089
CUFF.27084			9.41881	5.28373	0.560977	-0.833987	0.361344	1	7	6	10	3	9	9	chr6:142117740-142121611
ENSMUSG00000074788	lincRNA,	5830416P10Rik	12.5458	6.06295	0.483266	-1.04911	0.362114	1	23	7	1	9	8	5	chr19:53515702-53539286
AK036498			6.5029	3.74019	0.575157	-0.797971	0.36252	1	12	0	8	2	7	6	chr15:82184918-82188766
AK156394			14.0814	7.97885	0.566622	-0.819542	0.362845	1	14	11	7	7	14	10	chr19:46378083-46380089
CUFF.11380			9.76082	5.40345	0.553586	-0.853122	0.365838	1	7	7	9	4	8	9	chr18:54984947-54986093
AK021285			56.16	32.3116	0.575349	-0.797491	0.367853	1	70	41	19	30	50	44	chr16:4589305-4594253
CUFF.20649			9.11992	5.34678	0.586275	-0.770351	0.371101	1	8	6	8	6	7	7	chr6:117829721-117834593
AK089363			11.0774	6.87283	0.62044	-0.688637	0.373244	1	12	6	10	7	16	4	chr8:86724768-86726948
CUFF.11830			6.85522	4.33664	0.632604	-0.660625	0.374009	1	11	2	6	4	9	4	chr18:84258142-84258559
AK004048			5.25428	1.02973	0.19598	-2.35122	0.374535	1	3	6	1	1	2	1	chr15:25924791-25925519
AK083183			8.46261	5.12696	0.605836	-0.723	0.374654	1	8	5	8	5	4	10	chr9:95464523-95467281
CUFF.5333			13.2256	6.06083	0.458264	-1.12575	0.375262	1	26	7	0	8	6	8	chr12:79451742-79452161
AK043431			5.56731	3.46582	0.622531	-0.683783	0.377975	1	11	1	4	4	5	4	chr5:136748662-136749934
ENSMUSG00000081067	transcribed_processed_pseudogene,	Gm12912	14.0476	7.80246	0.555432	-0.848318	0.380573	1	9	1	33	8	14	8	chr4:74793513-74794893
AK087657			30.7689	16.2538	0.528254	-0.920696	0.380798	1	9	25	36	14	27	22	chr8:129278316-129282234
AK007770			9.71351	6.5921	0.678653	-0.559254	0.382291	1	9	4	13	6	8	11	chr6:91390981-91391748
ENSMUSG00000076939	IG_V_gene,	Iglv3	5.29094	0.910016	0.171995	-2.53956	0.382304	1	15	0	1	0	3	1	chr16:19241304-19241772
CUFF.22259			29.6901	13.9787	0.470822	-1.08675	0.383651	1	67	8	7	13	24	17	chr7:82922264-82927132
AK037860			13.3627	6.59422	0.493481	-1.01893	0.38415	1	7	12	10	7	10	8	chr6:120885559-120887696
AK047310			7.14189	3.9971	0.55967	-0.837352	0.3873	1	6	4	8	2	7	7	chr5:145616071-145616631
CUFF.3			5.17834	1.82429	0.352293	-1.50515	0.388592	1	0	5	6	4	1	1	chr1:7078455-7078837
AK036937			11.7225	6.52905	0.55697	-0.844329	0.388748	1	8	9	10	3	10	13	chr2:169504697-169508545
CUFF.10857			9.48026	6.41572	0.676745	-0.563317	0.39147	1	14	4	7	7	8	9	chr17:80602689-80602945
AK011396			5.84368	3.40489	0.582663	-0.779267	0.392287	1	7	2	7	2	9	3	chr8:113242775-113243695
CUFF.10379			7.37705	5.04856	0.68436	-0.547172	0.39301	1	6	1	15	5	6	8	chr17:36410106-36414762
CUFF.2395			5.8765	3.48541	0.59311	-0.753628	0.393843	1	9	2	5	3	9	2	chr10:92696848-92698043
AK156913			5.89291	3.48329	0.591099	-0.758529	0.394037	1	10	2	4	2	7	5	chr5:148354786-148356429
BC058130			12.6088	7.74153	0.613978	-0.703742	0.395544	1	6	8	17	6	18	7	chr6:86798401-86799147
CUFF.8088			6.5174	4.14066	0.635325	-0.654434	0.395712	1	8	3	6	6	5	4	chr15:75581368-75581896
AK134371			6.89223	3.77939	0.548356	-0.866816	0.395877	1	10	4	3	2	6	7	chr4:128412183-128414945
ENSMUSG00000063714	antisense,	1700011J10Rik	7.50031	4.47597	0.596771	-0.744751	0.3969	1	7	5	6	6	3	7	chr2:72817481-72826499
AK080501			6.94757	2.95201	0.424899	-1.23481	0.398111	1	15	3	0	4	5	2	chr7:25872371-25873561
DQ695348			6.85522	4.79804	0.699911	-0.514757	0.399275	1	11	2	6	10	3	3	chr10:122542294-122545456
AK138019			6.21851	3.68565	0.59269	-0.754651	0.400988	1	9	3	4	5	8	1	chr12:21409698-21413557
ENSMUSG00000091829	lincRNA,	9330159M07Rik	5.28291	2.05735	0.389434	-1.36055	0.402532	1	8	4	0	1	2	5	chr9:88736472-88753639
ENSMUSG00000076519	IG_V_gene,	Igkv14-111	10.2257	4.15599	0.406425	-1.29894	0.403057	1	21	4	2	1	14	3	chr6:68206398-68206863
CUFF.6487			6.57693	3.72273	0.566028	-0.821055	0.405912	1	10	4	2	4	5	5	chr13:113368368-113368565
CUFF.18464			6.82048	3.60513	0.528574	-0.919823	0.407433	1	4	5	7	4	8	2	chr5:37626338-37627494
CUFF.18463			6.47847	3.96216	0.611589	-0.709366	0.407613	1	4	4	8	6	3	5	chr5:37622578-37623570
ENSMUSG00000024845	antisense, retained_intron,	Tmem134	189.432	128.91	0.680509	-0.555314	0.409098	1	191	140	108	154	167	158	chr19:4125934-4132285
ENSMUSG00000090702	lincRNA,	Gm17552	6.58112	2.81271	0.42739	-1.22637	0.409226	1	7	6	1	4	2	4	chr19:4169566-4174284
CUFF.10594			7.14608	3.52461	0.493223	-1.01969	0.410329	1	3	6	7	3	8	3	chr17:56382557-56383187
CUFF.23930			5.53868	3.2068	0.578982	-0.788409	0.416567	1	6	3	5	3	3	6	chr8:81815479-81816926
ENSMUSG00000086245	processed_transcript,	Gm16170	12.437	7.97458	0.641197	-0.641159	0.418315	1	18	6	8	3	19	11	chr11:48657150-48666995
ENSMUSG00000076566	IG_V_gene,	Igkv12-44	5.61462	2.63632	0.469546	-1.09066	0.418379	1	9	4	0	5	2	2	chr6:69764625-69765094
AK081580			7.18693	4.76781	0.6634	-0.592049	0.419637	1	12	2	6	2	7	10	chr11:103564976-103566973
ENSMUSG00000076598	IG_V_gene,	Igkv3-7	5.28483	1.93975	0.367041	-1.44599	0.421083	1	13	1	1	1	5	2	chr6:70557732-70558030
AK078411			7.13769	4.97016	0.696326	-0.522165	0.421722	1	9	2	9	5	8	6	chr2:124907321-124908204
ENSMUSG00000085373	lincRNA,	B130046B21Rik	9.77723	6.33946	0.64839	-0.625067	0.422044	1	8	7	8	10	3	9	chr15:98637463-98646508
AK158931			18.6639	12.618	0.676062	-0.564772	0.423261	1	21	13	10	16	19	12	chr17:29481528-29483666
CUFF.20699			9.76274	6.77061	0.693515	-0.528001	0.426302	1	12	4	10	6	10	10	chr6:120466051-120466934
AK084556			18.6105	12.7943	0.68748	-0.540611	0.427804	1	21	11	14	13	28	9	chrX:100740839-100743038
ENSMUSG00000090723	pseudogene,	Gm9625	5.10432	2.69087	0.527176	-0.923644	0.428444	1	2	1	12	2	1	7	chr13:67911106-67912204
CUFF.13437			1691.4	782.45	0.462606	-1.11215	0.429647	1	1562	1595	396	899	800	1187	chr2:90235284-90235349
ENSMUSG00000076564	IG_V_gene,	Igkv12-46	8.57941	4.11893	0.480096	-1.05861	0.431284	1	20	2	2	4	8	4	chr6:69714517-69714986
AK140118			7.80531	5.092	0.652377	-0.616223	0.431998	1	8	4	8	7	9	3	chr2:181387597-181389290
AK084900			8.85386	5.4273	0.612987	-0.706071	0.432393	1	11	6	4	7	7	6	chr5:122615606-122617946
AK033302			7.75607	5.20748	0.671406	-0.574742	0.432826	1	5	4	11	6	4	9	chr11:75507756-75510146
CUFF.12429			24.737	14.0942	0.569763	-0.811567	0.433102	1	13	21	21	12	19	23	chr19:46574541-46576074
ENSMUSG00000084886	lincRNA,	4732487G21Rik	5.18445	2.41436	0.465692	-1.10255	0.433277	1	2	4	6	1	6	3	chr12:87631711-87646956
CUFF.22471			9.41462	6.63554	0.704812	-0.504689	0.436496	1	10	4	11	8	11	6	chr7:90786124-90789024
AK142233			5.2253	3.05	0.583699	-0.776703	0.436988	1	11	0	5	3	7	2	chr6:87746064-87749221
BC065400			41.3228	27.9311	0.675923	-0.565068	0.438014	1	50	29	18	38	34	30	chr11:106648717-106649378
ENSMUSG00000087269	processed_transcript,	D330023K18Rik	6.44145	4.33664	0.673239	-0.570809	0.438055	1	5	2	11	4	9	4	chr2:31001977-31007811
AK132557			10.7888	6.93164	0.642487	-0.638261	0.439756	1	12	7	7	8	10	8	chr14:64456260-64460091
AK053566			5.49137	3.70099	0.673966	-0.569252	0.441167	1	8	0	9	2	8	5	chr8:63983762-63985478
ENSMUSG00000076615	IG_C_gene,	AI324046	77.0802	46.9319	0.60887	-0.715793	0.441303	1	136	40	18	60	86	31	chr12:114597876-114599443
AK156663			47.6845	32.4117	0.679712	-0.557005	0.443007	1	42	36	32	30	54	41	chr12:103206308-103214590
ENSMUSG00000076621	IG_J_gene,	Gm16878	2616.42	1839.75	0.703154	-0.508088	0.443017	1	3824	1525	1096	2671	2516	1521	chr12:114493110-116047936
ENSMUSG00000086988	lincRNA,	1700086O06Rik	10.7212	4.93096	0.459926	-1.12053	0.444861	1	3	10	10	5	9	5	chr18:38398059-38410219
CUFF.8443			6.49907	2.74966	0.423085	-1.24098	0.445781	1	2	6	6	1	4	6	chr15:88962450-88964569
CUFF.10669			8.17403	4.55222	0.556913	-0.844476	0.446673	1	8	6	5	3	8	7	chr17:56571170-56573751
ENSMUSG00000065094	snoRNA,	Snord1a	11.4091	7.60222	0.666332	-0.585687	0.448394	1	13	6	10	6	15	9	chr11:116532974-116537112
AK162370			7.43467	4.29532	0.577742	-0.791502	0.451376	1	3	5	10	3	8	6	chr5:102132605-102134854
AK046588			6.5174	3.9579	0.607282	-0.719561	0.452276	1	8	3	6	2	8	6	chr19:6990698-6993226
AK132191			8.1351	3.8403	0.472066	-1.08294	0.454595	1	4	7	7	2	11	3	chr14:60829811-60835256
AK053683			8.51604	4.87006	0.571869	-0.806244	0.454617	1	8	7	4	5	4	9	chr8:74887807-74891802
ENSMUSG00000076529	IG_V_gene,	Igkv10-94	20.1362	11.5882	0.575493	-0.797129	0.455769	1	42	8	3	15	17	11	chr6:68581957-68582424
AK155508			6.25552	2.64955	0.423554	-1.23938	0.456066	1	8	5	1	1	0	9	chr5:123583742-123591941
AK035863			5.55928	2.53196	0.455446	-1.13465	0.456106	1	4	5	3	1	3	6	chr2:104842139-104844701
ENSMUSG00000076590	IG_V_gene,	Igkv6-17	9.26534	3.60301	0.388869	-1.36264	0.456485	1	25	1	1	3	6	5	chr6:70321463-70321987
ENSMUSG00000082575	transcribed_processed_pseudogene,	Gm13050	14.4472	9.99487	0.691822	-0.531528	0.4577	1	6	6	27	7	15	17	chr4:142831927-142833271
AK145430			5.25428	1.60659	0.305768	-1.70949	0.457892	1	3	6	1	4	0	1	chr12:82043660-82046383
AK017967			8.17594	5.57984	0.68247	-0.551162	0.458799	1	13	3	6	3	8	11	chr17:15840717-15841812
ENSMUSG00000085408	processed_transcript,	C530005A16Rik	5.51005	2.11614	0.38405	-1.38063	0.459899	1	1	5	6	0	5	4	chr4:116262338-116270235
ENSMUSG00000087676	lincRNA,	9230114K14Rik	8.50155	5.66459	0.666302	-0.585752	0.464382	1	12	4	6	6	12	4	chr5:52581920-52589223
ENSMUSG00000091164	lincRNA,	Gm17716	5.47915	3.84244	0.701285	-0.511928	0.47457	1	4	2	9	5	4	5	chr14:26175287-26177892
CUFF.4127			5.85398	3.48329	0.59503	-0.748967	0.474818	1	6	3	6	2	7	5	chr11:106872269-106873611
AK042831			5.26842	2.71046	0.514473	-0.958833	0.475658	1	12	1	2	1	5	5	chr8:106782135-106785186
CUFF.27088			5.85398	3.64221	0.622176	-0.684605	0.477302	1	6	3	6	3	5	6	chr6:142230888-142231535
ENSMUSG00000073478	processed_transcript,	D730003I15Rik	9.80395	5.34252	0.544936	-0.875841	0.47763	1	8	8	6	2	12	8	chr1:193048353-193049565
AK189634			6.57274	4.47597	0.68099	-0.554295	0.477847	1	13	2	3	6	3	7	chr9:21074790-21091364
ENSMUSG00000090836	lincRNA,	Gm17475	6.17958	3.40489	0.550991	-0.859899	0.478661	1	5	4	6	2	9	3	chr8:41947749-41951001
AK087421			9.53141	5.62328	0.589973	-0.761279	0.479891	1	22	1	5	5	11	6	chr4:102824141-102827340
AK141987			5.59402	3.34398	0.597778	-0.742317	0.481862	1	11	2	2	2	4	7	chr18:53850528-53854244
CUFF.12222			5.8559	3.9971	0.682577	-0.550937	0.482378	1	11	0	7	2	7	7	chr19:30140234-30140859
AK034318			10.6025	4.1364	0.390135	-1.35795	0.483896	1	28	2	0	2	10	5	chr7:111441906-111445662
AK036147			5.87039	4.12108	0.702011	-0.510435	0.48474	1	7	3	5	7	1	6	chr5:37554088-37556965
AK149357			8.77372	6.19799	0.706427	-0.501388	0.485029	1	11	3	10	5	16	4	chr5:124915789-124917507
AK019250			6.13035	3.96216	0.646319	-0.629682	0.486204	1	2	4	9	6	3	5	chr8:13200701-13201740
ENSMUSG00000025644	processed_transcript,	Gm7628	5.53868	3.18507	0.575059	-0.798218	0.486419	1	6	3	5	1	6	6	chr9:108996358-109000310
AK135084			7.90796	4.27573	0.540687	-0.887134	0.487748	1	11	6	1	4	4	8	chr2:71979878-71980675
CUFF.4810			22.323	15.6028	0.698956	-0.516727	0.488106	1	31	14	9	15	26	19	chr12:68768637-68769094
ENSMUSG00000085829	antisense,	Gm4285	9.83868	6.76849	0.687946	-0.539632	0.488243	1	15	5	5	5	8	13	chr14:76243186-76244771
AK084991			5.90513	3.18507	0.539373	-0.890644	0.492694	1	14	0	4	1	6	6	chr9:20950332-20954023
CUFF.4371			6.88001	3.70738	0.538862	-0.892013	0.494696	1	6	6	3	7	5	1	chr11:120088583-120089999
ENSMUSG00000076568	IG_V_gene,	Igkv12-41	6.91702	1.68285	0.243291	-2.03925	0.494843	1	5	8	0	1	5	1	chr6:69808414-69808878
AK053658			9.83677	5.50356	0.559489	-0.837819	0.495732	1	10	8	4	4	12	6	chrX:148487324-148490248
AK033564			5.67538	2.2597	0.398159	-1.32858	0.495876	1	0	0	18	4	3	1	chr13:74304259-74306889
AK014969			5.91351	3.4245	0.579098	-0.788121	0.496113	1	8	4	2	3	4	6	chr13:52192110-52219527
ENSMUSG00000073586	pseudogene,	Gm10543	8.40727	5.3881	0.640886	-0.641861	0.497617	1	3	6	11	7	8	5	chr1:125941400-125942989
AK157883			8.78211	5.18999	0.590973	-0.758836	0.499947	1	5	7	8	6	11	3	chr13:51193117-51196085
CUFF.21679			5.19056	3.12628	0.602301	-0.731443	0.502279	1	4	3	6	2	3	7	chr7:46827063-46828371
ENSMUSG00000083695	lincRNA, transcribed_processed_pseudogene,	1700045I19Rik	20.7931	14.1747	0.681701	-0.552788	0.502779	1	13	15	21	11	28	17	chrX:160198072-160199261
CUFF.14216			7.1892	2.89109	0.402143	-1.31422	0.50374	1	4	7	4	2	9	1	chr2:150163544-150166848
CUFF.16063			41.0674	21.0651	0.512939	-0.963142	0.510047	1	39	38	10	20	28	32	chr3:126150690-126150958
AK040860			6.60556	3.96216	0.599822	-0.737394	0.510565	1	15	2	1	6	3	5	chr14:79696558-79698652
ENSMUSG00000059634	transcribed_processed_pseudogene,	Gm11942	6.0235	3.0108	0.499843	-1.00045	0.513786	1	2	0	17	3	8	1	chr4:33051739-33052247
CUFF.8217			5.89099	3.16972	0.538062	-0.894156	0.514031	1	5	5	3	4	6	2	chr15:72458876-72466903
AK084098			5.0879	2.71046	0.532726	-0.908534	0.517133	1	1	1	13	1	5	5	chr10:122545865-122548652
ENSMUSG00000087088	processed_transcript,	Gm16638	5.20086	2.59074	0.498137	-1.00538	0.517206	1	3	4	5	0	6	5	chr7:90745558-90780352
CUFF.10421			11.0877	7.34108	0.662095	-0.59489	0.518352	1	11	7	9	4	11	14	chr17:35033893-35034168
AK038311			6.55022	4.37796	0.668368	-0.581285	0.520036	1	10	3	4	5	10	2	chr1:182287780-182291472
CUFF.10549			12.7237	8.75168	0.687825	-0.539886	0.522317	1	13	8	10	8	16	10	chr17:48847930-48878099
BC048567			5.21727	2.99121	0.573329	-0.802565	0.524106	1	4	4	4	4	4	3	chr6:38383038-38383759
ENSMUSG00000085461	lincRNA,	Gm16954	5.18445	3.03041	0.58452	-0.774677	0.524208	1	2	4	6	4	3	4	chr18:5161840-5165729
CUFF.21835			5.22146	1.82429	0.349384	-1.51712	0.524227	1	1	6	3	4	1	1	chr7:54263982-54264399
AK136371			9.51308	6.37014	0.669618	-0.578589	0.524501	1	16	4	5	2	12	12	chr2:90758599-90760648
ENSMUSG00000073985	pseudogene,	Gm10602	5.86009	4.11893	0.702879	-0.508651	0.528059	1	8	2	6	4	8	4	chr7:108985265-108985877
U58974			7.85681	2.53407	0.322532	-1.63248	0.528838	1	3	9	3	2	5	3	chr19:41905575-41907073
AK088223			6.91056	4.57395	0.661879	-0.59536	0.533571	1	16	1	3	5	5	7	chr2:144092765-144096073
CUFF.1080			9.80395	5.83674	0.595346	-0.748199	0.535085	1	8	8	6	3	8	12	chr1:164604302-164605360
CUFF.15179			6.15287	4.31705	0.701632	-0.511213	0.536501	1	5	3	8	5	5	6	chr3:40753812-40754196
DQ722581			13.3051	9.32427	0.700807	-0.512912	0.537872	1	10	8	15	7	19	11	chr8:119735578-119738045
AK011460			5.52838	3.85991	0.6982	-0.518289	0.543059	1	7	2	6	3	6	6	chr17:24665196-24665688
CUFF.26121			14.4727	8.47518	0.585599	-0.772015	0.546966	1	17	12	3	9	12	11	chrX:4545399-4545477
ENSMUSG00000056735	processed_transcript,	A930024E05Rik	10.2013	5.82563	0.571068	-0.808266	0.547983	1	13	8	2	8	12	2	chr5:123439363-123448354
AK085102			5.9177	2.19453	0.370842	-1.43112	0.548787	1	5	6	1	0	3	6	chr13:102505955-102507666
ENSMUSG00000076701	IG_V_gene,	Gm16717	6.24522	3.82071	0.611782	-0.708911	0.555053	1	9	4	2	3	7	5	chr12:116026583-116027016
AK079973			17.8631	12.3219	0.689794	-0.535762	0.557449	1	9	14	18	16	20	10	chr1:107885803-107886829
AK009882			5.14133	3.21104	0.624554	-0.679102	0.561624	1	1	3	9	5	7	0	chr2:104657076-104658835
AK131185			6.26774	4.21906	0.673139	-0.571023	0.565469	1	12	3	1	6	3	6	chr12:114594434-114604688
ENSMUSG00000085882	processed_transcript,	2610507I01Rik	8.79852	5.84312	0.664103	-0.590521	0.565627	1	6	7	7	8	5	8	chr11:59013338-59015887
CUFF.24946			10.4017	6.92952	0.66619	-0.585994	0.565766	1	6	8	10	7	8	11	chr9:46198089-46207822
ENSMUSG00000081640	transcribed_processed_pseudogene,	Rplp0-ps1	5.4032	3.66394	0.678105	-0.56042	0.567919	1	1	1	14	5	2	6	chr3:93082063-93082995
ENSMUSG00000086212	processed_transcript,	Gm13845	5.86428	3.64221	0.621083	-0.687141	0.572252	1	5	4	5	3	5	6	chr6:31316885-31348773
ENSMUSG00000076563	IG_V_gene,	Igkv5-48	22.7528	13.2212	0.58108	-0.783191	0.573132	1	51	6	6	5	40	11	chr6:69676567-69677119
CUFF.15138			5.928	1.80044	0.303718	-1.71919	0.5767	1	4	7	0	1	2	4	chr3:35856754-35857338
CUFF.6350			13.3749	9.44613	0.706259	-0.501732	0.579243	1	11	10	10	11	11	13	chr13:104557130-104557750
CUFF.7017			5.57342	3.93831	0.706624	-0.500986	0.58107	1	13	0	4	3	4	8	chr14:30900866-30901584
AK084909			5.23979	3.22427	0.615343	-0.700538	0.581787	1	7	3	3	1	5	7	chrX:39153227-39154767
AK135629			5.26039	2.75604	0.523923	-0.932574	0.583405	1	5	5	1	6	1	2	chr7:52726355-52728232
AK161480			5.23979	3.3461	0.638595	-0.647027	0.584133	1	7	3	3	3	6	4	chr16:18207915-18213626
AK087171			5.81086	4.09508	0.70473	-0.504858	0.59093	1	5	2	9	1	9	7	chr11:29114898-29118286
AK080499			6.62197	4.01883	0.606893	-0.720486	0.591519	1	16	2	0	4	4	7	chr10:127498056-127499316
AK033863			5.54898	3.46794	0.624969	-0.678144	0.592131	1	5	4	4	5	7	1	chr6:50749071-50753030
AK146511			5.57342	3.58128	0.642564	-0.638088	0.59532	1	13	0	4	1	9	5	chr8:82179871-82182715
AB849013			7.13578	4.59142	0.643437	-0.636129	0.59628	1	4	5	8	3	7	8	chr10:44882081-44884899
ENSMUSG00000086414	antisense,	Gm15645	5.5921	3.03253	0.542288	-0.882868	0.60007	1	6	5	1	5	5	1	chr7:112910835-113012164
CUFF.13245			6.16928	4.29532	0.696244	-0.522336	0.601968	1	6	3	7	3	8	6	chr2:32426378-32428397
ENSMUSG00000076521	IG_V_gene,	Igkv2-109	10.2135	6.37438	0.624112	-0.680124	0.603342	1	17	6	2	4	16	6	chr6:68252433-68253154
ENSMUSG00000088595	rRNA,	5_8S_rRNA	18.0108	12.5703	0.697931	-0.518844	0.60712	1	18	14	9	12	12	23	chr6:94776775-94776917
AK048896			6.56052	4.41504	0.672971	-0.571385	0.611477	1	9	4	3	4	7	6	chr5:110566714-110568432
ENSMUSG00000077191	snoRNA,	Snord64	11.4133	7.70021	0.674672	-0.567741	0.61713	1	10	8	9	5	17	9	chr7:67082257-67085674
ENSMUSG00000076530	IG_V_gene,	Igkv19-93	45.3819	26.5894	0.585904	-0.771264	0.621388	1	44	43	8	56	20	13	chr6:68686291-68686758
AK044495			9.04817	5.88018	0.649875	-0.621766	0.622355	1	2	7	12	5	11	7	chr17:74586108-74589840
AK018420			8.45459	4.14066	0.489754	-1.02987	0.631246	1	1	9	7	6	5	4	chr18:42434041-42434832
AK035305			7.92629	5.48609	0.692139	-0.530867	0.636526	1	17	3	1	6	10	5	chr3:106286988-106288766
CUFF.22395			8.51604	5.28585	0.620694	-0.688046	0.637158	1	8	7	4	4	11	6	chr7:88668777-88669776
CUFF.10138			13.0268	8.77338	0.673489	-0.570274	0.639742	1	9	10	11	8	22	5	chr17:24726173-24726911
AK004186			5.928	1.93763	0.32686	-1.61325	0.645749	1	4	7	0	0	3	5	chr13:34045186-34052050
AK045604			7.45108	5.18787	0.696257	-0.522307	0.64618	1	4	5	9	5	9	6	chr6:49190120-49206461
AK081702			6.18988	3.6618	0.591578	-0.75736	0.652965	1	4	5	5	2	9	4	chr7:28772300-28799139
CUFF.12628			5.88907	1.46514	0.24879	-2.007	0.65909	1	0	8	2	1	4	1	chr19:54010739-54011805
AK144310			8.18433	5.4273	0.663133	-0.592629	0.662859	1	7	7	4	7	7	6	chr12:40948616-40949239
BC040782			5.17415	3.64221	0.703924	-0.506509	0.666601	1	3	3	7	3	5	6	chr8:75078284-75080787
CUFF.4421			5.2768	2.37304	0.449711	-1.15293	0.667431	1	6	5	0	0	5	5	chr11:115479427-115480452
AK083507			11.096	6.33732	0.571133	-0.808101	0.669777	1	5	11	7	7	10	7	chrX:98397191-98400178
ENSMUSG00000090605	lincRNA,	E230013L22Rik	6.19407	2.41224	0.389443	-1.36052	0.670089	1	1	7	4	0	4	6	chr8:11477929-11480241
CUFF.6960			6.21851	4.39543	0.70683	-0.500566	0.670663	1	9	3	4	3	12	3	chr14:45993667-45996178
AK153713			5.30735	3.50502	0.660409	-0.598569	0.673699	1	16	0	0	4	4	5	chr6:48602554-48605679
CUFF.10944			15.9774	10.711	0.670385	-0.576939	0.678406	1	11	13	12	8	25	10	chr18:3840771-3853968
CUFF.6823			6.81437	3.83818	0.563248	-0.828157	0.683295	1	2	6	7	1	9	6	chr14:28236923-28238839
AK004302			12.7115	8.64943	0.680443	-0.555454	0.690345	1	9	10	10	5	19	11	chr19:4757627-4762011
CUFF.19217			5.21727	3.4245	0.656378	-0.607401	0.700372	1	4	4	4	3	4	6	chr5:122263708-122264247
AK147289			8.17822	4.5109	0.551575	-0.85837	0.706533	1	5	8	4	2	7	9	chr11:6257914-6259097
AK132386			5.57988	2.49914	0.447883	-1.15881	0.728445	1	2	7	1	6	1	1	chr19:47382804-47385003
AK048817			5.22757	3.32652	0.63634	-0.652129	0.750634	1	3	5	3	4	2	6	chr14:64449000-64452249
AK087072			5.55317	3.19145	0.574707	-0.799101	0.761231	1	2	6	3	6	3	2	chr7:134984326-134985170
BC030308			5.84176	4.10147	0.702094	-0.510264	0.769202	1	2	5	6	6	6	3	chr2:78765561-78768838
CUFF.20731			5.25009	3.64221	0.693741	-0.52753	0.789246	1	6	4	2	3	5	6	chr6:124706638-124707020
AK079804			9.80814	5.91938	0.603517	-0.728534	0.790911	1	5	10	5	5	10	8	chr1:58709485-58712675
AK169913			6.20018	4.09935	0.661165	-0.596917	0.793786	1	3	6	4	5	4	6	chr14:69980616-69981056
AK003491			11.7759	7.12336	0.604911	-0.725205	0.806584	1	8	11	6	2	19	9	chr12:110834015-110835306
CUFF.13187			5.22146	2.21624	0.424448	-1.23634	0.81349	1	1	6	3	0	9	1	chr2:59717970-59719791
ENSMUSG00000069540	antisense, transcribed_processed_pseudogene,	Gm4925	5.22757	3.4245	0.655085	-0.610247	0.830721	1	3	5	3	3	4	6	chr10:88192286-88193846
ENSMUSG00000086638	processed_transcript, retained_intron,	4930405A21Rik	5.88488	3.64433	0.619269	-0.691361	0.838667	1	3	6	3	4	7	3	chr2:156540276-156546645
ENSMUSG00000073749	lincRNA,	A330069E16Rik	6.21659	4.07762	0.655925	-0.608398	0.864225	1	4	6	3	3	7	6	chr2:91077303-91078509
ENSMUSG00000087593	antisense,	Gm16174	18.6334	12.9448	0.694709	-0.525519	0.869636	1	11	18	10	10	18	22	chr7:20401902-20403974
AK078107			9.18365	6.21548	0.676799	-0.563201	0.886773	1	7	9	3	5	9	10	chr19:59421788-59424125
AK009705			7.87933	5.46862	0.694046	-0.526896	0.9069	1	6	8	2	8	8	4	chr10:94798910-94825850
AK039135			5.22757	3.48329	0.66633	-0.58569	0.918713	1	3	5	3	2	7	5	chr5:144031745-144034188
AK134703			5.22757	3.48329	0.66633	-0.58569	0.918713	1	3	5	3	2	7	5	chr5:138055254-138056475
AK005898			5.25428	2.96736	0.564751	-0.824313	0.924114	1	3	6	1	1	5	6	chr7:118260921-118266209
ENSMUSG00000076532	IG_V_gene,	Igkv4-91	5.5963	2.84977	0.509224	-0.973629	0.943789	1	3	7	0	1	8	3	chr6:68718562-68719097
CUFF.10638			5.54706	3.92082	0.706828	-0.500569	0.98154	1	0	7	3	3	11	2	chr17:56928752-56929619
CUFF.14139			6.50937	4.5109	0.692986	-0.529101	1	1	1	7	5	2	7	9	chr2:147762622-147764023
CUFF.11347			5.55317	3.78151	0.680964	-0.554349	1	1	2	6	3	3	8	4	chr18:45717738-45718225
